# Supplementary material for: A second monoclinic polymorph of bis­(2,2′-bipyridine-κ2 N,N′)diiodido­manganese(II)
Source: Acta Crystallogr Sect E Struct Rep Online. 2011 Sep 14;67(Pt 10):m1351. doi: 10.1107/S1600536811036051 (PMC3201270; doi:10.1107/S1600536811036051)
Supplement: Supplementary file 1 [file e-67-m1351-sup1.cif]

##############################################################################
#                                                                            #
# This CIF contains the data in a paper accepted for publication in          #
# Acta Crystallographica Section E. It conforms to the requirements of       #
# Notes for Authors for Acta Crystallographica Section E, and has been       #
# peer reviewed under the auspices of the IUCr Commission on Journals.       #
#                                                                            #
# Full details of the Crystallographic Information File format               #
# are given in the paper "The Crystallographic Information File (CIF):       #
# a New Standard Archive File for Crystallography" by S. R. Hall, F. H.      #
# Allen and I. D. Brown [Acta Cryst. (1991), A47, 655-685].                  #
#                                                                            #
# The current version of the core CIF dictionary is obtainable from          #
# ftp://ftp.iucr.org/pub/cif_core.dic.                                       #
#                                                                            #
# Software is freely available for graphical display of the structure(s)     #
# in this CIF. For information consult the CIF software page                 #
# http://www.iucr.org/resources/cif/software.                                #
#                                                                            #
# This file may be used for bona fide research purposes within the           #
# scientific community so long as proper attribution is given to the journal # 
# article from which it was obtained.                                        #
#                                                                            #
##############################################################################
data_I
_audit_creation_method     SHELXL-97
_journal_date_recd_electronic     2011-09-04
_journal_date_accepted     2011-09-04
_journal_name_full     'Acta Crystallographica, Section E'
_journal_year     2011
_journal_volume     67
_journal_issue     10
_journal_page_first     m1351
_journal_page_last     m1351
_journal_paper_category     QM
_journal_coeditor_code     NG5226
_publ_contact_author_name     'Dr. Kwang Ha'
_publ_contact_author_address
; School of Applied Chemical Engineering,
  The Research Institute of Catalysis,
  Chonnam National University,
  Gwangju 500-757,
  Republic of Korea
;
_publ_contact_author_email     hakwang@chonnam.ac.kr
_publ_contact_author_fax     '82 62 530 1909'
_publ_contact_author_phone     '82 62 530 1901'
_publ_section_title
;
A second monoclinic polymorph of
bis(2,2'-bipyridine-\k^2^<i>N</i>,<i>N</i>')diiodidomanganese(II)
;
_publ_section_title_footnote     .
loop_
    _publ_author_name
    _publ_author_footnote
    _publ_author_address
    'Ha, Kwang' .
; School of Applied Chemical Engineering,
  The Research Institute of Catalysis,
  Chonnam National University,
  Gwangju 500-757,
  Republic of Korea
;
_chemical_name_systematic
;
Bis(2,2'-bipyridine-\k^2^<i>N</i>,<i>N</i>')diiodidomanganese(II)
;
_chemical_name_common     ?
_chemical_formula_moiety     'C20 H16 I2 Mn N4'
_chemical_formula_sum     'C20 H16 I2 Mn N4'
_chemical_formula_structural     ?
_chemical_formula_analytical     ?
_chemical_formula_iupac     '[Mn I2 (C10 H8 N2)2]'
_chemical_formula_weight     621.11
_chemical_melting_point     ?
_symmetry_cell_setting     monoclinic
_symmetry_space_group_name_H-M     'C 2/c'
_symmetry_space_group_name_Hall     '-C 2yc'
loop_
    _symmetry_equiv_pos_as_xyz
    'x, y, z'
    '-x, y, -z+1/2'
    'x+1/2, y+1/2, z'
    '-x+1/2, y+1/2, -z+1/2'
    '-x, -y, -z'
    'x, -y, z-1/2'
    '-x+1/2, -y+1/2, -z'
    'x+1/2, -y+1/2, z-1/2'
_cell_length_a     16.491(4)
_cell_length_b     15.403(4)
_cell_length_c     17.719(4)
_cell_angle_alpha     90.00
_cell_angle_beta     110.187(5)
_cell_angle_gamma     90.00
_cell_volume     4224.6(18)
_cell_formula_units_Z     8
_cell_measurement_reflns_used     2551
_cell_measurement_theta_min     2.45
_cell_measurement_theta_max     25.92
_cell_measurement_temperature     200(2)
_exptl_crystal_description     'block'
_exptl_crystal_colour     'yellow'
_exptl_crystal_size_max     0.16
_exptl_crystal_size_mid     0.13
_exptl_crystal_size_min     0.06
_exptl_crystal_density_diffrn     1.953
_exptl_crystal_density_meas     ?
_exptl_crystal_density_method     'not measured'
_exptl_crystal_F_000     2360
_exptl_absorpt_coefficient_mu     3.560
_exptl_absorpt_correction_type     multi-scan
_exptl_absorpt_process_details     '(SADABS; Bruker, 2000)'
_exptl_absorpt_correction_T_min     0.804258
_exptl_absorpt_correction_T_max     1.000000
_exptl_special_details     ?
_diffrn_ambient_temperature     200(2)
_diffrn_radiation_type     MoK\a
_diffrn_radiation_wavelength     0.71073
_diffrn_radiation_source     'fine-focus sealed tube'
_diffrn_radiation_monochromator     graphite
_diffrn_measurement_device_type     'Bruker SMART 1000 CCD'
_diffrn_measurement_method     '\f and \w scans'
_diffrn_detector_area_resol_mean     ?
_diffrn_reflns_number     15547
_diffrn_reflns_av_R_equivalents     0.0894
_diffrn_reflns_av_sigmaI/netI     0.1218
_diffrn_reflns_theta_min     1.87
_diffrn_reflns_theta_max     28.33
_diffrn_reflns_theta_full     28.33
_diffrn_measured_fraction_theta_max     0.991
_diffrn_measured_fraction_theta_full     0.991
_diffrn_reflns_limit_h_min     -21
_diffrn_reflns_limit_h_max     22
_diffrn_reflns_limit_k_min     -20
_diffrn_reflns_limit_k_max     14
_diffrn_reflns_limit_l_min     -23
_diffrn_reflns_limit_l_max     19
_diffrn_standards_number     0
_diffrn_standards_interval_count     0
_diffrn_standards_interval_time     0
_diffrn_standards_decay_%     0
_refine_special_details
;
Refinement of <i>F</i>^2^ against ALL reflections. The weighted <i>R</i>-factor
<i>wR</i> and goodness of fit <i>S</i> are based on <i>F</i>^2^, conventional
<i>R</i>-factors <i>R</i> are based on <i>F</i>, with <i>F</i> set to zero for
negative <i>F</i>^2^. The threshold expression of <i>F</i>^2^ >
\s(<i>F</i>^2^) is used only for calculating <i>R</i>-factors(gt) <i>etc</i>.
and is not relevant to the choice of reflections for refinement.
<i>R</i>-factors based on <i>F</i>^2^ are statistically about twice as large
as those based on <i>F</i>, and <i>R</i>- factors based on ALL data will be
even larger.
;
_reflns_number_total     5222
_reflns_number_gt     2330
_reflns_threshold_expression     >2sigma(I)
_refine_ls_structure_factor_coef     Fsqd
_refine_ls_matrix_type     full
_refine_ls_R_factor_all     0.1416
_refine_ls_R_factor_gt     0.0494
_refine_ls_wR_factor_gt     0.0739
_refine_ls_wR_factor_ref     0.1009
_refine_ls_goodness_of_fit_ref     0.894
_refine_ls_restrained_S_all     0.894
_refine_ls_number_reflns     5222
_refine_ls_number_parameters     244
_refine_ls_number_restraints     0
_refine_ls_hydrogen_treatment     constr
_refine_ls_weighting_scheme     calc
_refine_ls_weighting_details
                 'calc w=1/[\s^2^(Fo^2^)+(0.0230P)^2^] where P=(Fo^2^+2Fc^2^)/3'
_atom_sites_solution_hydrogens     geom
_atom_sites_solution_primary     direct
_atom_sites_solution_secondary     difmap
_refine_ls_shift/su_max     0.001
_refine_ls_shift/su_mean     0.001
_refine_diff_density_max     1.210
_refine_diff_density_min     -0.827
_refine_ls_extinction_method     none
_refine_ls_extinction_coef     ?
loop_
    _atom_type_symbol
    _atom_type_description
    _atom_type_scat_dispersion_real
    _atom_type_scat_dispersion_imag
    _atom_type_scat_source
    'C' 'C' 0.0033 0.0016
                         'International Tables Vol C Tables 4.2.6.8 and 6.1.1.4'
    'H' 'H' 0.0000 0.0000
                         'International Tables Vol C Tables 4.2.6.8 and 6.1.1.4'
    'I' 'I' -0.4742 1.8119
                         'International Tables Vol C Tables 4.2.6.8 and 6.1.1.4'
    'Mn' 'Mn' 0.3368 0.7283
                         'International Tables Vol C Tables 4.2.6.8 and 6.1.1.4'
    'N' 'N' 0.0061 0.0033
                         'International Tables Vol C Tables 4.2.6.8 and 6.1.1.4'
_computing_data_collection     'SMART (Bruker, 2000)'
_computing_cell_refinement     'SAINT (Bruker, 2000)'
_computing_data_reduction     'SAINT (Bruker, 2000)'
_computing_structure_solution     'SHELXS97 (Sheldrick, 2008)'
_computing_structure_refinement     'SHELXL97 (Sheldrick, 2008)'
_computing_molecular_graphics
                              'ORTEP-3 (Farrugia, 1997) and PLATON (Spek, 2009)'
_computing_publication_material     'SHELXL97 (Sheldrick, 2008)'
loop_
    _atom_site_type_symbol
    _atom_site_label
    _atom_site_fract_x
    _atom_site_fract_y
    _atom_site_fract_z
    _atom_site_U_iso_or_equiv
    _atom_site_adp_type
    _atom_site_calc_flag
    _atom_site_refinement_flags
    _atom_site_occupancy
    _atom_site_symmetry_multiplicity
    _atom_site_disorder_assembly
    _atom_site_disorder_group
    I I1 0.12615(3) -0.15566(3) 0.39194(3) 0.03965(16) Uani d . 1 1 . .
    I I2 0.37597(3) -0.15176(3) 0.36880(3) 0.04233(17) Uani d . 1 1 . .
    Mn Mn1 0.24841(7) -0.03413(6) 0.37953(6) 0.0274(3) Uani d . 1 1 . .
    N N1 0.3267(4) 0.0774(3) 0.3538(3) 0.0293(14) Uani d . 1 1 . .
    N N2 0.1883(4) 0.0017(3) 0.2492(3) 0.0290(16) Uani d . 1 1 . .
    N N3 0.1705(4) 0.0801(3) 0.4074(4) 0.0318(15) Uani d . 1 1 . .
    N N4 0.3034(4) -0.0032(3) 0.5106(3) 0.0300(15) Uani d . 1 1 . .
    C C1 0.3998(5) 0.1097(4) 0.4070(5) 0.039(2) Uani d . 1 1 . .
    H H1 0.4223 0.0838 0.4587 0.047 Uiso calc R 1 1 . .
    C C2 0.4434(5) 0.1786(4) 0.3898(5) 0.040(2) Uani d . 1 1 . .
    H H2 0.4945 0.2001 0.4293 0.048 Uiso calc R 1 1 . .
    C C3 0.4128(5) 0.2159(4) 0.3154(5) 0.042(2) Uani d . 1 1 . .
    H H3 0.4420 0.2634 0.3020 0.051 Uiso calc R 1 1 . .
    C C4 0.3378(5) 0.1823(5) 0.2600(5) 0.044(2) Uani d . 1 1 . .
    H H4 0.3144 0.2075 0.2080 0.053 Uiso calc R 1 1 . .
    C C5 0.2973(4) 0.1128(4) 0.2799(4) 0.0311(18) Uani d . 1 1 . .
    C C6 0.2205(4) 0.0702(4) 0.2211(4) 0.0313(18) Uani d . 1 1 . .
    C C7 0.1840(5) 0.0976(5) 0.1429(4) 0.043(2) Uani d . 1 1 . .
    H H7 0.2069 0.1465 0.1246 0.052 Uiso calc R 1 1 . .
    C C8 0.1139(5) 0.0538(6) 0.0911(5) 0.057(3) Uani d . 1 1 . .
    H H8 0.0887 0.0714 0.0366 0.069 Uiso calc R 1 1 . .
    C C9 0.0816(7) -0.0153(6) 0.1198(5) 0.060(3) Uani d . 1 1 . .
    H H9 0.0332 -0.0466 0.0855 0.072 Uiso calc R 1 1 . .
    C C10 0.1194(5) -0.0384(5) 0.1975(5) 0.039(2) Uani d . 1 1 . .
    H H10 0.0956 -0.0861 0.2168 0.046 Uiso calc R 1 1 . .
    C C11 0.1033(5) 0.1199(5) 0.3543(4) 0.045(2) Uani d . 1 1 . .
    H H11 0.0846 0.0985 0.3008 0.054 Uiso calc R 1 1 . .
    C C12 0.0594(5) 0.1872(5) 0.3691(5) 0.052(2) Uani d . 1 1 . .
    H H12 0.0100 0.2103 0.3285 0.063 Uiso calc R 1 1 . .
    C C13 0.0888(6) 0.2208(5) 0.4448(5) 0.058(3) Uani d . 1 1 . .
    H H13 0.0607 0.2692 0.4582 0.070 Uiso calc R 1 1 . .
    C C14 0.1609(6) 0.1833(5) 0.5026(5) 0.058(3) Uani d . 1 1 . .
    H H14 0.1829 0.2061 0.5556 0.069 Uiso calc R 1 1 . .
    C C15 0.1993(4) 0.1125(4) 0.4812(4) 0.0303(18) Uani d . 1 1 . .
    C C16 0.2741(4) 0.0669(4) 0.5397(4) 0.0304(17) Uani d . 1 1 . .
    C C17 0.3099(5) 0.0904(5) 0.6189(4) 0.043(2) Uani d . 1 1 . .
    H H17 0.2878 0.1388 0.6388 0.052 Uiso calc R 1 1 . .
    C C18 0.3771(5) 0.0440(5) 0.6689(5) 0.047(2) Uani d . 1 1 . .
    H H18 0.4038 0.0620 0.7232 0.057 Uiso calc R 1 1 . .
    C C19 0.4071(5) -0.0288(6) 0.6417(5) 0.052(2) Uani d . 1 1 . .
    H H19 0.4531 -0.0628 0.6762 0.063 Uiso calc R 1 1 . .
    C C20 0.3669(5) -0.0496(5) 0.5623(4) 0.043(2) Uani d . 1 1 . .
    H H20 0.3854 -0.1004 0.5426 0.051 Uiso calc R 1 1 . .
loop_
    _atom_site_aniso_label
    _atom_site_aniso_U_11
    _atom_site_aniso_U_22
    _atom_site_aniso_U_33
    _atom_site_aniso_U_12
    _atom_site_aniso_U_13
    _atom_site_aniso_U_23
    I1 0.0403(3) 0.0408(3) 0.0426(3) -0.0101(2) 0.0204(3) -0.0079(3)
    I2 0.0444(3) 0.0424(3) 0.0452(4) 0.0141(3) 0.0218(3) 0.0070(3)
    Mn1 0.0275(6) 0.0282(6) 0.0252(6) 0.0012(5) 0.0073(5) -0.0008(5)
    N1 0.026(4) 0.031(3) 0.030(4) 0.001(3) 0.008(3) 0.000(3)
    N2 0.030(4) 0.028(4) 0.026(4) -0.003(2) 0.006(3) -0.005(3)
    N3 0.029(4) 0.031(3) 0.037(4) 0.006(3) 0.013(3) -0.001(3)
    N4 0.038(4) 0.031(4) 0.020(3) 0.004(3) 0.010(3) 0.003(3)
    C1 0.044(5) 0.027(4) 0.043(5) 0.007(4) 0.010(4) 0.002(4)
    C2 0.033(5) 0.033(5) 0.049(6) -0.001(4) 0.008(4) -0.005(4)
    C3 0.032(5) 0.030(4) 0.059(6) -0.010(4) 0.008(4) -0.002(4)
    C4 0.034(5) 0.045(5) 0.051(6) -0.002(4) 0.013(4) 0.015(4)
    C5 0.027(4) 0.031(4) 0.035(5) 0.001(3) 0.011(4) 0.000(4)
    C6 0.026(4) 0.032(4) 0.038(5) -0.002(3) 0.014(4) 0.005(3)
    C7 0.047(5) 0.053(5) 0.024(5) 0.000(4) 0.005(4) 0.016(4)
    C8 0.040(5) 0.091(7) 0.023(5) -0.009(5) -0.011(4) 0.015(5)
    C9 0.080(8) 0.071(6) 0.027(5) -0.027(5) 0.017(5) 0.002(4)
    C10 0.038(5) 0.038(5) 0.044(5) -0.009(4) 0.019(4) -0.002(4)
    C11 0.036(5) 0.075(6) 0.024(5) 0.028(4) 0.009(4) 0.003(4)
    C12 0.041(5) 0.066(6) 0.040(6) 0.033(4) 0.002(4) 0.004(4)
    C13 0.056(6) 0.065(6) 0.054(6) 0.021(5) 0.019(5) -0.013(5)
    C14 0.060(6) 0.067(6) 0.037(5) 0.027(5) 0.007(5) -0.013(4)
    C15 0.029(4) 0.033(4) 0.025(4) -0.005(3) 0.006(4) -0.008(3)
    C16 0.022(4) 0.037(4) 0.031(5) -0.003(3) 0.008(3) -0.001(3)
    C17 0.044(5) 0.054(5) 0.034(5) 0.008(4) 0.018(4) -0.004(4)
    C18 0.039(5) 0.065(6) 0.029(5) 0.004(4) 0.000(4) -0.015(4)
    C19 0.045(6) 0.077(6) 0.028(5) 0.025(5) 0.003(4) 0.004(5)
    C20 0.048(5) 0.054(5) 0.022(5) 0.018(4) 0.007(4) -0.002(4)
_geom_special_details
;
All e.s.d.'s (except the e.s.d. in the dihedral angle between two l.s. planes)
are estimated using the full covariance matrix. The cell e.s.d.'s are taken
into account individually in the estimation of e.s.d.'s in distances, angles
and torsion angles; correlations between e.s.d.'s in cell parameters are only
used when they are defined by crystal symmetry. An approximate (isotropic)
treatment of cell e.s.d.'s is used for estimating e.s.d.'s involving l.s.
planes.
;
loop_
    _geom_bond_atom_site_label_1
    _geom_bond_atom_site_label_2
    _geom_bond_site_symmetry_2
    _geom_bond_distance
    _geom_bond_publ_flag
    I1 Mn1 . 2.8149(13) ?
    I2 Mn1 . 2.8322(13) ?
    Mn1 N4 . 2.233(6) ?
    Mn1 N2 . 2.245(6) ?
    Mn1 N1 . 2.288(6) ?
    Mn1 N3 . 2.330(5) ?
    N1 C1 . 1.343(8) ?
    N1 C5 . 1.345(8) ?
    N2 C10 . 1.339(8) ?
    N2 C6 . 1.350(8) ?
    N3 C15 . 1.325(8) ?
    N3 C11 . 1.330(8) ?
    N4 C20 . 1.336(8) ?
    N4 C16 . 1.354(8) ?
    C1 C2 . 1.375(10) ?
    C1 H1 . 0.9500 ?
    C2 C3 . 1.364(10) ?
    C2 H2 . 0.9500 ?
    C3 C4 . 1.387(9) ?
    C3 H3 . 0.9500 ?
    C4 C5 . 1.370(9) ?
    C4 H4 . 0.9500 ?
    C5 C6 . 1.487(9) ?
    C6 C7 . 1.373(9) ?
    C7 C8 . 1.378(10) ?
    C7 H7 . 0.9500 ?
    C8 C9 . 1.365(10) ?
    C8 H8 . 0.9500 ?
    C9 C10 . 1.349(10) ?
    C9 H9 . 0.9500 ?
    C10 H10 . 0.9500 ?
    C11 C12 . 1.340(10) ?
    C11 H11 . 0.9500 ?
    C12 C13 . 1.362(10) ?
    C12 H12 . 0.9500 ?
    C13 C14 . 1.399(10) ?
    C13 H13 . 0.9500 ?
    C14 C15 . 1.378(9) ?
    C14 H14 . 0.9500 ?
    C15 C16 . 1.486(9) ?
    C16 C17 . 1.371(9) ?
    C17 C18 . 1.358(9) ?
    C17 H17 . 0.9500 ?
    C18 C19 . 1.378(10) ?
    C18 H18 . 0.9500 ?
    C19 C20 . 1.371(10) ?
    C19 H19 . 0.9500 ?
    C20 H20 . 0.9500 ?
loop_
    _geom_angle_atom_site_label_1
    _geom_angle_atom_site_label_2
    _geom_angle_atom_site_label_3
    _geom_angle_site_symmetry_1
    _geom_angle_site_symmetry_3
    _geom_angle
    _geom_angle_publ_flag
    N4 Mn1 N2 . . 153.33(19) ?
    N4 Mn1 N1 . . 89.6(2) ?
    N2 Mn1 N1 . . 71.9(2) ?
    N4 Mn1 N3 . . 71.0(2) ?
    N2 Mn1 N3 . . 87.3(2) ?
    N1 Mn1 N3 . . 82.28(19) ?
    N4 Mn1 I1 . . 96.05(16) ?
    N2 Mn1 I1 . . 99.78(15) ?
    N1 Mn1 I1 . . 169.67(14) ?
    N3 Mn1 I1 . . 91.33(15) ?
    N4 Mn1 I2 . . 99.33(16) ?
    N2 Mn1 I2 . . 99.38(15) ?
    N1 Mn1 I2 . . 89.07(14) ?
    N3 Mn1 I2 . . 166.94(15) ?
    I1 Mn1 I2 . . 98.54(4) ?
    C1 N1 C5 . . 117.9(6) ?
    C1 N1 Mn1 . . 124.8(5) ?
    C5 N1 Mn1 . . 117.4(4) ?
    C10 N2 C6 . . 117.2(6) ?
    C10 N2 Mn1 . . 124.0(5) ?
    C6 N2 Mn1 . . 118.7(5) ?
    C15 N3 C11 . . 116.8(6) ?
    C15 N3 Mn1 . . 117.2(5) ?
    C11 N3 Mn1 . . 125.7(5) ?
    C20 N4 C16 . . 117.6(6) ?
    C20 N4 Mn1 . . 122.7(5) ?
    C16 N4 Mn1 . . 119.7(5) ?
    N1 C1 C2 . . 122.8(7) ?
    N1 C1 H1 . . 118.6 ?
    C2 C1 H1 . . 118.6 ?
    C3 C2 C1 . . 119.4(7) ?
    C3 C2 H2 . . 120.3 ?
    C1 C2 H2 . . 120.3 ?
    C2 C3 C4 . . 118.0(7) ?
    C2 C3 H3 . . 121.0 ?
    C4 C3 H3 . . 121.0 ?
    C5 C4 C3 . . 120.3(8) ?
    C5 C4 H4 . . 119.9 ?
    C3 C4 H4 . . 119.9 ?
    N1 C5 C4 . . 121.5(7) ?
    N1 C5 C6 . . 115.9(6) ?
    C4 C5 C6 . . 122.5(7) ?
    N2 C6 C7 . . 121.4(7) ?
    N2 C6 C5 . . 115.8(6) ?
    C7 C6 C5 . . 122.8(7) ?
    C6 C7 C8 . . 119.8(7) ?
    C6 C7 H7 . . 120.1 ?
    C8 C7 H7 . . 120.1 ?
    C9 C8 C7 . . 118.7(8) ?
    C9 C8 H8 . . 120.7 ?
    C7 C8 H8 . . 120.7 ?
    C10 C9 C8 . . 118.9(8) ?
    C10 C9 H9 . . 120.6 ?
    C8 C9 H9 . . 120.6 ?
    N2 C10 C9 . . 124.1(7) ?
    N2 C10 H10 . . 117.9 ?
    C9 C10 H10 . . 117.9 ?
    N3 C11 C12 . . 126.4(7) ?
    N3 C11 H11 . . 116.8 ?
    C12 C11 H11 . . 116.8 ?
    C11 C12 C13 . . 116.9(7) ?
    C11 C12 H12 . . 121.5 ?
    C13 C12 H12 . . 121.5 ?
    C12 C13 C14 . . 119.2(8) ?
    C12 C13 H13 . . 120.4 ?
    C14 C13 H13 . . 120.4 ?
    C15 C14 C13 . . 118.7(8) ?
    C15 C14 H14 . . 120.6 ?
    C13 C14 H14 . . 120.6 ?
    N3 C15 C14 . . 121.8(7) ?
    N3 C15 C16 . . 116.0(6) ?
    C14 C15 C16 . . 122.1(7) ?
    N4 C16 C17 . . 121.1(7) ?
    N4 C16 C15 . . 115.5(6) ?
    C17 C16 C15 . . 123.4(7) ?
    C18 C17 C16 . . 119.7(7) ?
    C18 C17 H17 . . 120.2 ?
    C16 C17 H17 . . 120.2 ?
    C17 C18 C19 . . 120.7(7) ?
    C17 C18 H18 . . 119.7 ?
    C19 C18 H18 . . 119.7 ?
    C20 C19 C18 . . 116.4(7) ?
    C20 C19 H19 . . 121.8 ?
    C18 C19 H19 . . 121.8 ?
    N4 C20 C19 . . 124.5(7) ?
    N4 C20 H20 . . 117.8 ?
    C19 C20 H20 . . 117.8 ?
loop_
    _geom_torsion_atom_site_label_1
    _geom_torsion_atom_site_label_2
    _geom_torsion_atom_site_label_3
    _geom_torsion_atom_site_label_4
    _geom_torsion_site_symmetry_1
    _geom_torsion_site_symmetry_2
    _geom_torsion_site_symmetry_3
    _geom_torsion_site_symmetry_4
    _geom_torsion
    _geom_torsion_publ_flag
    N4 Mn1 N1 C1 . . . . 24.5(6) ?
    N2 Mn1 N1 C1 . . . . -175.1(6) ?
    N3 Mn1 N1 C1 . . . . 95.3(6) ?
    I1 Mn1 N1 C1 . . . . 147.5(7) ?
    I2 Mn1 N1 C1 . . . . -74.9(5) ?
    N4 Mn1 N1 C5 . . . . -155.7(5) ?
    N2 Mn1 N1 C5 . . . . 4.7(5) ?
    N3 Mn1 N1 C5 . . . . -84.9(5) ?
    I1 Mn1 N1 C5 . . . . -32.7(12) ?
    I2 Mn1 N1 C5 . . . . 104.9(5) ?
    N4 Mn1 N2 C10 . . . . -133.0(6) ?
    N1 Mn1 N2 C10 . . . . 178.9(6) ?
    N3 Mn1 N2 C10 . . . . -98.4(6) ?
    I1 Mn1 N2 C10 . . . . -7.5(6) ?
    I2 Mn1 N2 C10 . . . . 93.0(6) ?
    N4 Mn1 N2 C6 . . . . 43.9(9) ?
    N1 Mn1 N2 C6 . . . . -4.2(5) ?
    N3 Mn1 N2 C6 . . . . 78.6(5) ?
    I1 Mn1 N2 C6 . . . . 169.5(5) ?
    I2 Mn1 N2 C6 . . . . -90.1(5) ?
    N4 Mn1 N3 C15 . . . . 6.2(5) ?
    N2 Mn1 N3 C15 . . . . -158.2(5) ?
    N1 Mn1 N3 C15 . . . . -86.0(5) ?
    I1 Mn1 N3 C15 . . . . 102.1(5) ?
    I2 Mn1 N3 C15 . . . . -37.1(11) ?
    N4 Mn1 N3 C11 . . . . -179.2(7) ?
    N2 Mn1 N3 C11 . . . . 16.5(6) ?
    N1 Mn1 N3 C11 . . . . 88.6(6) ?
    I1 Mn1 N3 C11 . . . . -83.2(6) ?
    I2 Mn1 N3 C11 . . . . 137.6(7) ?
    N2 Mn1 N4 C20 . . . . -147.4(6) ?
    N1 Mn1 N4 C20 . . . . -102.3(6) ?
    N3 Mn1 N4 C20 . . . . 175.7(6) ?
    I1 Mn1 N4 C20 . . . . 86.4(6) ?
    I2 Mn1 N4 C20 . . . . -13.3(6) ?
    N2 Mn1 N4 C16 . . . . 30.4(9) ?
    N1 Mn1 N4 C16 . . . . 75.4(5) ?
    N3 Mn1 N4 C16 . . . . -6.6(5) ?
    I1 Mn1 N4 C16 . . . . -95.9(5) ?
    I2 Mn1 N4 C16 . . . . 164.4(5) ?
    C5 N1 C1 C2 . . . . 2.2(11) ?
    Mn1 N1 C1 C2 . . . . -178.0(5) ?
    N1 C1 C2 C3 . . . . -0.9(12) ?
    C1 C2 C3 C4 . . . . 0.3(12) ?
    C2 C3 C4 C5 . . . . -1.0(12) ?
    C1 N1 C5 C4 . . . . -3.0(11) ?
    Mn1 N1 C5 C4 . . . . 177.2(6) ?
    C1 N1 C5 C6 . . . . 175.0(6) ?
    Mn1 N1 C5 C6 . . . . -4.8(8) ?
    C3 C4 C5 N1 . . . . 2.4(12) ?
    C3 C4 C5 C6 . . . . -175.4(7) ?
    C10 N2 C6 C7 . . . . 0.1(11) ?
    Mn1 N2 C6 C7 . . . . -177.1(6) ?
    C10 N2 C6 C5 . . . . -179.6(6) ?
    Mn1 N2 C6 C5 . . . . 3.2(8) ?
    N1 C5 C6 N2 . . . . 1.1(10) ?
    C4 C5 C6 N2 . . . . 179.1(7) ?
    N1 C5 C6 C7 . . . . -178.6(7) ?
    C4 C5 C6 C7 . . . . -0.6(12) ?
    N2 C6 C7 C8 . . . . -1.1(13) ?
    C5 C6 C7 C8 . . . . 178.6(7) ?
    C6 C7 C8 C9 . . . . 1.2(14) ?
    C7 C8 C9 C10 . . . . -0.2(15) ?
    C6 N2 C10 C9 . . . . 0.9(12) ?
    Mn1 N2 C10 C9 . . . . 177.9(7) ?
    C8 C9 C10 N2 . . . . -0.9(15) ?
    C15 N3 C11 C12 . . . . -3.3(13) ?
    Mn1 N3 C11 C12 . . . . -178.0(7) ?
    N3 C11 C12 C13 . . . . 3.3(14) ?
    C11 C12 C13 C14 . . . . -1.1(14) ?
    C12 C13 C14 C15 . . . . -0.7(14) ?
    C11 N3 C15 C14 . . . . 1.1(11) ?
    Mn1 N3 C15 C14 . . . . 176.2(6) ?
    C11 N3 C15 C16 . . . . 179.7(7) ?
    Mn1 N3 C15 C16 . . . . -5.1(8) ?
    C13 C14 C15 N3 . . . . 0.8(13) ?
    C13 C14 C15 C16 . . . . -177.7(8) ?
    C20 N4 C16 C17 . . . . 1.5(11) ?
    Mn1 N4 C16 C17 . . . . -176.3(6) ?
    C20 N4 C16 C15 . . . . -175.8(7) ?
    Mn1 N4 C16 C15 . . . . 6.4(8) ?
    N3 C15 C16 N4 . . . . -0.6(10) ?
    C14 C15 C16 N4 . . . . 178.0(7) ?
    N3 C15 C16 C17 . . . . -177.8(7) ?
    C14 C15 C16 C17 . . . . 0.8(12) ?
    N4 C16 C17 C18 . . . . 1.5(12) ?
    C15 C16 C17 C18 . . . . 178.6(7) ?
    C16 C17 C18 C19 . . . . -3.1(13) ?
    C17 C18 C19 C20 . . . . 1.6(14) ?
    C16 N4 C20 C19 . . . . -3.2(12) ?
    Mn1 N4 C20 C19 . . . . 174.5(7) ?
    C18 C19 C20 N4 . . . . 1.7(14) ?
