# Supplementary material for: A second monoclinic polymorph of bis­(2,2′-bipyridine-κ2 N,N′)diiodido­manganese(II)
Source: Acta Crystallogr Sect E Struct Rep Online. 2011 Sep 14;67(Pt 10):m1351. doi: 10.1107/S1600536811036051 (PMC3201270; doi:10.1107/S1600536811036051)
Supplement: Supplementary file 2 [file e-67-m1351-Isup2.hkl]

# 
# h,k,l, Fc-squared, Fo-squared, sigma(Fo-squared) and status flag 
# 
data_I
_shelx_title ' [MnI2(bipy)2]' 
_shelx_refln_list_code          4 
_shelx_F_calc_maximum     1091.05 
_exptl_crystal_F_000      2360.00 
_reflns_d_resolution_high  0.7488 
 
loop_ 
 _symmetry_equiv_pos_as_xyz 
 'x, y, z' 
 '-x, y, -z+1/2' 
 'x+1/2, y+1/2, z' 
 '-x+1/2, y+1/2, -z+1/2' 
 '-x, -y, -z' 
 'x, -y, z-1/2' 
 '-x+1/2, -y+1/2, -z' 
 'x+1/2, -y+1/2, z-1/2' 
 
_cell_length_a    16.4914 
_cell_length_b    15.4035 
_cell_length_c    17.7189 
_cell_angle_alpha  90.000 
_cell_angle_beta  110.187 
_cell_angle_gamma  90.000 
 
_shelx_F_squared_multiplier     1.000 
 
loop_ 
 _refln_index_h 
 _refln_index_k 
 _refln_index_l 
 _refln_F_squared_calc 
 _refln_F_squared_meas 
 _refln_F_squared_sigma 
 _refln_observed_status 
   6   0   0    23633.27    22359.60   1394.87 o 
   8   0   0   228693.20   235403.34   4443.87 o 
  10   0   0       86.08      172.92    311.02 o 
  12   0   0    53266.50    53723.32   2589.08 o 
  14   0   0     7505.86     6173.47   2006.25 o 
  16   0   0    53847.93    58159.46   5515.68 o 
  18   0   0      598.11     -456.80    907.50 o 
  20   0   0     4247.51     6373.24   2377.78 o 
   1   1   0        1.61       87.25     42.20 o 
   3   1   0       32.43       15.19     96.70 o 
   5   1   0       94.86      -62.70    113.39 o 
   7   1   0        0.01     -125.12    163.16 o 
   9   1   0      167.80      191.58    204.12 o 
  11   1   0       21.19      -58.48    258.61 o 
  13   1   0       73.00     -221.85    371.41 o 
  15   1   0       13.23      589.64    618.65 o 
  17   1   0      168.34     -697.38    697.38 o 
  19   1   0      118.13     1234.41    942.56 o 
   0   2   0    37034.21    36651.00   1517.79 o 
   2   2   0   119393.63   127266.78   1480.27 o 
   4   2   0    98031.87   100181.24   2026.78 o 
   6   2   0    12830.06    13319.56    594.82 o 
   8   2   0     2477.05     2779.77    411.77 o 
  10   2   0       12.66       31.78    208.62 o 
  12   2   0    18520.08    17756.29   1219.18 o 
  14   2   0     8225.11     8550.12   1596.37 o 
  16   2   0        1.61     -591.07    591.07 o 
  18   2   0      641.10     1145.77    917.85 o 
  20   2   0     1942.79     1278.99    958.78 o 
   1   3   0       81.53      112.67     79.24 o 
   3   3   0     1067.14      702.67    186.66 o 
   5   3   0       49.01       74.97    191.38 o 
   7   3   0     1233.54      845.90    338.29 o 
   9   3   0       11.05       37.23    308.59 o 
  11   3   0      575.09      442.50    307.78 o 
  13   3   0        0.02     -110.32    359.52 o 
  15   3   0      887.79      766.31    797.25 o 
  17   3   0      271.14      402.04   1222.39 o 
  19   3   0      101.84      612.86   1031.75 o 
   0   4   0   178561.45   185912.44   2342.77 o 
   2   4   0      717.07      700.06    155.43 o 
   4   4   0   271825.44   287303.09   3782.10 o 
   6   4   0    13547.74    14545.09    973.96 o 
   8   4   0    60836.79    59357.56   2235.56 o 
  10   4   0     5880.74     5401.75    761.42 o 
  12   4   0    73117.34    75745.66   2637.45 o 
  14   4   0      179.71      -82.63    386.68 o 
  16   4   0     7126.11     5628.92   1729.13 o 
  18   4   0     2341.80     2486.03   2732.87 o 
  20   4   0     5249.62     3850.62   4742.78 o 
   1   5   0     1448.46     1406.08    165.26 o 
   3   5   0      523.83      348.24    208.66 o 
   5   5   0      858.94      691.92    223.76 o 
   7   5   0      153.45     -118.99    198.65 o 
   9   5   0      265.92     -284.03    284.03 o 
  11   5   0      226.30     -317.01    321.41 o 
  13   5   0       97.18     -161.16    424.56 o 
  15   5   0       57.99     -432.22    432.22 o 
  17   5   0      278.91       55.49    695.60 o 
  19   5   0      136.03      560.84   1135.74 o 
   0   6   0   237871.41   250461.47   3205.16 o 
   2   6   0      717.64      806.36    192.60 o 
   4   6   0   176455.27   192149.94   3554.07 o 
   6   6   0      202.58      -65.07    183.48 o 
   8   6   0   128728.58   129052.13   2864.22 o 
  10   6   0     6232.46     5564.89    702.61 o 
  12   6   0    48417.69    50132.92   1951.33 o 
  14   6   0      309.46     -125.70    468.52 o 
  16   6   0    27185.73    26590.92   2060.40 o 
  18   6   0     1077.57      816.50   1091.70 o 
   1   7   0        0.63      255.15    187.51 o 
   3   7   0       68.25      -69.41    137.23 o 
   5   7   0      222.49      587.50    186.60 o 
   7   7   0      179.97      450.64    257.42 o 
   9   7   0      500.23      291.76    289.80 o 
  11   7   0       22.42     -281.52    281.52 o 
  13   7   0       57.53     -214.10    538.01 o 
  15   7   0       49.31      334.33    600.09 o 
  17   7   0        4.94      136.87    770.89 o 
  19   7   0      313.04      471.24   1203.63 o 
   0   8   0      407.29      389.00    271.03 o 
   2   8   0      408.04      431.65    278.68 o 
   4   8   0     2294.22     2174.64    303.94 o 
   6   8   0     1616.82     1505.22    273.78 o 
   8   8   0        5.82       30.47    259.56 o 
  10   8   0    17698.78    17586.90   1102.32 o 
  12   8   0     2438.95     3079.76    621.90 o 
  14   8   0     2015.85     1924.07    643.73 o 
  16   8   0      378.65      532.86    702.24 o 
  18   8   0       49.49     -798.09   1131.90 o 
   1   9   0       75.29       61.10    225.66 o 
   3   9   0      211.13      258.73    208.02 o 
   5   9   0      552.59      757.20    210.11 o 
   7   9   0      224.60      -28.17    352.39 o 
   9   9   0     1412.90      758.28    342.56 o 
  11   9   0      496.14       50.84    333.88 o 
  13   9   0       37.00      393.51    643.59 o 
  15   9   0       49.52      237.41    669.38 o 
  17   9   0       33.25      645.20    851.89 o 
   0  10   0   120525.42   127744.93   6516.98 o 
   2  10   0      188.66      448.53    361.25 o 
   4  10   0   100050.62   102422.38   2409.85 o 
   6  10   0     6044.99     5939.96    853.63 o 
   8  10   0   168532.44   172111.89   4506.26 o 
  10  10   0     3661.88     3116.34    713.88 o 
  12  10   0    35390.35    36770.35   2930.29 o 
  14  10   0      559.17      955.59    790.21 o 
  16  10   0    15321.64    15849.86   2311.93 o 
  18  10   0       64.61     -245.95    961.49 o 
   1  11   0      973.99      903.86    340.04 o 
   3  11   0      848.77      558.65    300.38 o 
   5  11   0     1065.68      963.48    339.82 o 
   7  11   0      475.60      911.73    388.76 o 
   9  11   0      142.74      500.42    383.01 o 
  11  11   0        3.26     -564.91    564.91 o 
  13  11   0      147.60     -677.71    677.71 o 
  15  11   0       66.98     -486.88    769.82 o 
  17  11   0        2.89     1977.11   1104.81 o 
   0  12   0    16181.87    17630.90   1766.08 o 
   2  12   0       57.14      192.17    380.03 o 
   4  12   0    34618.72    36623.37   2170.21 o 
   6  12   0    19663.53    18993.75   1380.94 o 
   8  12   0      581.82      353.25    452.78 o 
  10  12   0      301.95      868.83    626.99 o 
  12  12   0    12308.49    14724.50   1866.18 o 
  14  12   0     3358.22     3828.33   1186.58 o 
  16  12   0     1225.52     1170.63   1167.17 o 
   1  13   0       85.50      325.40    426.25 o 
   3  13   0       20.20      -56.85    413.36 o 
   5  13   0      113.75     -461.73    461.73 o 
   7  13   0      129.83      -26.03    548.38 o 
   9  13   0       10.99       51.04    415.97 o 
  11  13   0        1.53       49.42    551.39 o 
  13  13   0        0.08     -625.61    625.61 o 
  15  13   0       36.93     -290.82    719.61 o 
   0  14   0     5477.61     4080.81   1157.07 o 
   2  14   0     1909.54     1408.41    566.72 o 
   4  14   0    24978.86    24510.08   1664.00 o 
   6  14   0      957.58      882.05    686.28 o 
   8  14   0     1544.05     1074.78    749.21 o 
  10  14   0     6373.70     5249.55   1617.90 o 
  12  14   0     7796.17     4558.16   6236.81 o 
  14  14   0        4.62      342.48   1219.83 o 
   1  15   0      398.56       -5.81    498.23 o 
   3  15   0      662.45     1896.55    681.24 o 
   5  15   0      205.74      367.26    732.29 o 
   7  15   0      323.85     -633.13    633.13 o 
   9  15   0      575.16     -233.67   1847.29 o 
  11  15   0      309.03      639.89    865.95 o 
  13  15   0       62.91      500.39   1156.12 o 
   0  16   0    37101.64    41718.82   3360.04 o 
   2  16   0      753.53      961.97    630.64 o 
   4  16   0    17498.40    18546.78   2060.90 o 
   6  16   0     1802.03      897.65    830.36 o 
   8  16   0    32688.50    44073.04   5408.48 o 
  10  16   0     1238.32      167.98   1046.35 o 
  12  16   0     3301.37     2256.28   2231.61 o 
   1  17   0       63.42      781.88    626.07 o 
   3  17   0       63.21      593.83    739.97 o 
   5  17   0      194.07     -706.83    706.83 o 
   7  17   0      114.77      561.13    954.17 o 
   9  17   0       68.39      303.00   1071.89 o 
  11  17   0       12.41     -438.82   1190.44 o 
   0  18   0       82.12     1250.48    943.26 o 
   2  18   0      143.14     -421.69    743.24 o 
   4  18   0     1537.27     1948.34   1409.58 o 
   6  18   0     1512.40      603.86    830.92 o 
   8  18   0      241.99      176.24   1091.27 o 
   1  19   0       30.74      154.14    869.43 o 
   3  19   0       35.65     -412.86    876.76 o 
   5  19   0        2.68      526.66    955.42 o 
   7  19   0       51.52      219.35   1190.47 o 
   0  20   0     3799.82     2087.87   2180.45 o 
   2  20   0      135.59     -584.91    910.32 o 
   4  20   0     7566.89     4873.27   2836.80 o 
 -19   1   1     1434.61     1836.28   1055.25 o 
 -17   1   1     4784.61     6152.08   1536.87 o 
 -15   1   1     9415.63     9916.11   1860.86 o 
 -13   1   1     9798.21     9374.88   1122.59 o 
 -11   1   1    25565.33    24581.67   1361.39 o 
  -9   1   1    47850.52    48018.61   2067.13 o 
  -7   1   1    77433.02    76357.57   2293.88 o 
  -5   1   1    77110.72    80364.80   2138.41 o 
  -3   1   1    35307.75    36499.93   1948.07 o 
  -1   1   1    38489.41    40431.31    850.14 o 
   1   1   1    30718.69    33203.89    520.08 o 
   3   1   1    35870.70    37555.88    771.00 o 
   5   1   1    78950.27    79248.66   1374.60 o 
   7   1   1    70469.16    70384.56   1645.69 o 
   9   1   1    77026.91    79443.54   1819.39 o 
  11   1   1    17728.72    16810.04   1440.15 o 
  13   1   1    18028.60    15450.93   3258.49 o 
  15   1   1     7513.91     6208.73   1447.41 o 
  17   1   1     8667.08     9476.76   1983.72 o 
  19   1   1     1308.81     1070.85   1033.07 o 
 -20   2   1     5010.02     5011.27   1536.57 o 
 -18   2   1        5.10      299.35   1163.92 o 
 -16   2   1    20714.05    23815.74   2497.03 o 
 -14   2   1      583.58      477.09    475.23 o 
 -12   2   1    47577.94    46153.30   2381.94 o 
 -10   2   1       58.04       32.96    202.08 o 
  -8   2   1   156154.95   157811.75   3744.88 o 
  -6   2   1     2048.78     1558.70    370.83 o 
  -4   2   1   139040.38   145656.06   2386.61 o 
  -2   2   1      168.63      189.99     80.65 o 
   0   2   1    72321.49    75690.91   1069.98 o 
   2   2   1      724.28      641.58    135.81 o 
   4   2   1   104180.50   106160.21   1863.64 o 
   6   2   1     3535.55     3268.25    338.54 o 
   8   2   1   158496.94   168708.70   2432.15 o 
  10   2   1     5201.60     4592.61    539.65 o 
  12   2   1    25952.53    25551.55   1692.11 o 
  14   2   1        0.34      118.40    517.78 o 
  16   2   1    17071.31    15864.79   2247.55 o 
  18   2   1     1776.88     1121.99    915.10 o 
  20   2   1     1483.96     1676.43   1110.42 o 
 -19   3   1       11.46      320.30    917.44 o 
 -17   3   1      972.74     2420.57   1492.21 o 
 -15   3   1     1962.88     3003.04   1146.39 o 
 -13   3   1        8.51      241.76    394.06 o 
 -11   3   1        5.99      132.51    367.24 o 
  -9   3   1     8027.45     8106.94   1518.05 o 
  -7   3   1    24084.53    23636.27   1289.22 o 
  -5   3   1       27.19      -17.89    182.84 o 
  -3   3   1    34437.46    35891.31    734.28 o 
  -1   3   1     1820.72     1812.55    247.43 o 
   1   3   1    15785.08    16549.65    497.77 o 
   3   3   1     1733.42     1399.68    220.50 o 
   5   3   1      743.21      565.21    216.93 o 
   7   3   1    28272.77    28668.80   1253.74 o 
   9   3   1    14562.31    14582.23   1011.21 o 
  11   3   1       39.57      -39.74    317.74 o 
  13   3   1      151.12      490.10    394.90 o 
  15   3   1     3077.62     3556.26   1053.01 o 
  17   3   1     1827.58     1798.44   1097.48 o 
  19   3   1        0.41      -74.23    912.79 o 
 -20   4   1     4238.27     1769.06   1886.88 o 
 -18   4   1      102.46     -582.02    851.16 o 
 -16   4   1     4475.01     6570.70   1568.71 o 
 -14   4   1       31.70      -68.35    414.05 o 
 -12   4   1    30408.81    30754.33   2012.37 o 
 -10   4   1     4544.00     2975.54    682.20 o 
  -8   4   1    31579.72    30045.83   1575.04 o 
  -6   4   1     3700.16     4091.01    613.16 o 
  -4   4   1    79661.53    79746.66   1229.77 o 
  -2   4   1      254.01      534.93    141.34 o 
   0   4   1    37409.06    38315.87    726.85 o 
   2   4   1       17.00       19.32    115.04 o 
   4   4   1   126532.39   130723.20   2134.58 o 
   6   4   1    27880.10    26592.49   1169.65 o 
   8   4   1     9140.59     7790.57    711.02 o 
  10   4   1     1213.05      803.10    381.43 o 
  12   4   1    21619.86    21213.14   1428.41 o 
  14   4   1     3441.80     3813.26    778.01 o 
  16   4   1       97.52     1211.32    807.10 o 
  18   4   1      186.34      856.14    895.47 o 
 -19   5   1     7617.11     5149.11   5212.36 o 
 -17   5   1     1099.00     1149.18   1004.61 o 
 -15   5   1     2346.91     2113.83    693.15 o 
 -13   5   1    17972.57    18497.68   1382.54 o 
 -11   5   1    36733.05    38297.32   2103.94 o 
  -9   5   1    10846.47     9609.54    987.31 o 
  -7   5   1    28949.42    27908.23   1233.86 o 
  -5   5   1    79772.65    78628.68   1327.26 o 
  -3   5   1   129882.60   127013.63   1875.84 o 
  -1   5   1    34011.89    33643.30    987.96 o 
   1   5   1    75608.56    77397.96   1304.41 o 
   3   5   1   126730.61   130306.95   2024.42 o 
   5   5   1   166929.64   169397.86   2715.66 o 
   7   5   1    19097.31    18306.48   1137.78 o 
   9   5   1    20234.51    19463.95   1210.10 o 
  11   5   1    39066.30    38818.75   2147.31 o 
  13   5   1    24422.21    23055.40   1578.98 o 
  15   5   1     3839.33     4208.40    892.47 o 
  17   5   1     2479.35      972.74    815.94 o 
  19   5   1     5158.43     2681.03   4175.74 o 
 -20   6   1     2800.44     1923.94   1419.86 o 
 -18   6   1     1186.80     1557.31    956.89 o 
 -16   6   1      838.11     1388.66    673.82 o 
 -14   6   1      845.05      563.42    495.82 o 
 -12   6   1     9899.41     8484.46   1250.75 o 
 -10   6   1      391.12      411.36    341.82 o 
  -8   6   1     3889.14     2942.17    503.30 o 
  -6   6   1     1956.82     1267.18    313.26 o 
  -4   6   1    52977.64    51014.83   1546.87 o 
  -2   6   1    21952.75    21795.88    881.92 o 
   0   6   1    10232.36    10286.08    369.26 o 
   2   6   1     9729.59     9056.83    510.79 o 
   4   6   1    60886.57    60959.58   1552.08 o 
   6   6   1     3574.59     2710.30    405.61 o 
   8   6   1      124.25      109.67    224.59 o 
  10   6   1     7222.14     7680.76    803.28 o 
  12   6   1     8209.88     7567.06    922.60 o 
  14   6   1      385.82       21.18    476.07 o 
  16   6   1       40.22      879.09    636.08 o 
  18   6   1     1597.49     3168.21   1128.77 o 
 -19   7   1      874.10     1767.40   1249.96 o 
 -17   7   1     7180.64     7288.93   1256.16 o 
 -15   7   1     4915.34     3590.85    867.72 o 
 -13   7   1      111.23     -188.00    358.02 o 
 -11   7   1     1551.38     1955.45    522.64 o 
  -9   7   1    17351.17    16703.53   1095.77 o 
  -7   7   1    27968.73    27664.50   1237.20 o 
  -5   7   1     6709.44     6977.65    456.09 o 
  -3   7   1      417.60      520.19    185.30 o 
  -1   7   1    97330.74    99890.77   2157.34 o 
   1   7   1    46850.13    45752.50   1369.23 o 
   3   7   1     3199.73     3268.67    425.08 o 
   5   7   1     2485.95     2545.64    409.00 o 
   7   7   1    32306.61    30751.00   1235.09 o 
   9   7   1    17557.33    17658.71   1037.94 o 
  11   7   1      445.21       10.15    335.07 o 
  13   7   1      333.30      776.40    497.84 o 
  15   7   1     1380.98      657.70    802.45 o 
  17   7   1     3465.18     2386.07   1998.95 o 
  19   7   1      265.42     -556.06    996.76 o 
 -18   8   1      112.87     -188.18   1609.15 o 
 -16   8   1    15701.30    17863.06   1654.98 o 
 -14   8   1     1903.92     2949.58    862.26 o 
 -12   8   1    18121.07    21065.71   1443.34 o 
 -10   8   1       42.99     -156.69    312.65 o 
  -8   8   1    92888.60    92493.52   2449.10 o 
  -6   8   1     7516.26     6593.07    504.58 o 
  -4   8   1    71446.73    70767.66   1628.20 o 
  -2   8   1     8352.70     7902.78    635.47 o 
   0   8   1   245404.36   252800.67   4087.47 o 
   2   8   1     9767.93     9518.49    544.94 o 
   4   8   1    61045.04    62134.27   1613.70 o 
   6   8   1     2578.73     2550.75    344.90 o 
   8   8   1    67750.03    69090.00   1990.98 o 
  10   8   1     2473.17     2552.73    535.02 o 
  12   8   1     5953.36     5984.27    980.49 o 
  14   8   1      373.91      173.34    550.81 o 
  16   8   1    10466.11    11444.86   1577.58 o 
  18   8   1     1207.52     1203.67   1806.48 o 
 -17   9   1     1315.40      923.14    926.46 o 
 -15   9   1     9066.79     8868.35   1659.52 o 
 -13   9   1      105.49     -430.30    556.84 o 
 -11   9   1     1322.80     2463.13    538.19 o 
  -9   9   1    14109.82    15101.12   1120.16 o 
  -7   9   1    39816.59    40168.25   1689.27 o 
  -5   9   1      843.40      976.55    256.91 o 
  -3   9   1     9647.53     8285.68    747.74 o 
  -1   9   1    66374.54    68470.55   1828.99 o 
   1   9   1    81244.98    83587.25   2081.84 o 
   3   9   1     4087.97     3952.67    478.74 o 
   5   9   1     7662.88     7149.44    612.60 o 
   7   9   1    12154.55    12696.95    846.83 o 
   9   9   1    12998.40    12904.19    951.61 o 
  11   9   1     1045.25      707.33    505.29 o 
  13   9   1      618.91      951.48    581.18 o 
  15   9   1     7769.14    10587.93   1740.31 o 
  17   9   1     2296.50     1839.32   1085.23 o 
 -18  10   1      440.16      616.74   1145.65 o 
 -16  10   1       16.46      630.03   1456.76 o 
 -14  10   1     1104.66     1149.65    769.38 o 
 -12  10   1     2463.70     2086.45    692.23 o 
 -10  10   1     4448.40     4977.07    986.92 o 
  -8  10   1      500.15      383.62    397.77 o 
  -6  10   1      752.98      135.89    368.17 o 
  -4  10   1    10252.71    10871.07    975.63 o 
  -2  10   1    15030.61    14537.90    890.01 o 
   0  10   1      618.08      981.90    269.88 o 
   2  10   1      101.03      337.55    195.25 o 
   4  10   1    12026.40    11566.12    668.62 o 
   6  10   1     3307.28     2949.44    412.65 o 
   8  10   1     1753.86      794.08    435.80 o 
  10  10   1      182.92      142.34    530.88 o 
  12  10   1     4348.51     3319.20   1094.63 o 
  14  10   1     5156.82     5036.37   1360.29 o 
  16  10   1       93.61     1105.76    943.12 o 
 -17  11   1     2966.20     5401.27   1868.28 o 
 -15  11   1      676.95      855.61   2497.16 o 
 -13  11   1    13193.35    13482.59   2446.83 o 
 -11  11   1    17231.35    15641.58   1833.59 o 
  -9  11   1     1757.47     1595.17    532.48 o 
  -7  11   1     6724.25     6021.50    824.00 o 
  -5  11   1    34785.27    35631.01   1337.81 o 
  -3  11   1    61006.53    60832.90   2724.23 o 
  -1  11   1    11503.34    13335.38    885.38 o 
   1  11   1    22248.53    20916.00   1570.88 o 
   3  11   1    42937.61    44752.89   1954.16 o 
   5  11   1    36648.72    33844.21   1610.80 o 
   7  11   1    16376.99    14040.71   1180.01 o 
   9  11   1    10944.79    10919.39   1189.85 o 
  11  11   1    12814.97    14605.37   1808.05 o 
  13  11   1     9906.15     8877.45   1662.02 o 
  15  11   1     1069.05      152.87    914.45 o 
  17  11   1     1320.58       81.24   1253.74 o 
 -16  12   1     3368.19     3885.38    994.85 o 
 -14  12   1        2.75     -527.35    612.08 o 
 -12  12   1    14258.92    15451.51   1586.36 o 
 -10  12   1     1239.51      730.14    495.00 o 
  -8  12   1     7054.19     6926.96    952.40 o 
  -6  12   1     1064.46     1527.12    469.56 o 
  -4  12   1    41896.21    42069.43   1766.78 o 
  -2  12   1     1507.98     1562.07    536.22 o 
   0  12   1    26666.99    24776.35   2175.84 o 
   2  12   1     1115.28     1972.81    624.81 o 
   4  12   1    29645.38    30261.00   1649.00 o 
   6  12   1       13.57      209.38    331.57 o 
   8  12   1     9212.04    10024.31   1103.60 o 
  10  12   1      953.54     1062.26    727.77 o 
  12  12   1     8727.78    10762.54   1729.51 o 
  14  12   1       20.66       58.05    961.94 o 
  16  12   1     1726.64     2239.66   1126.74 o 
 -15  13   1      316.22      312.00    747.68 o 
 -13  13   1      208.18      238.56    662.58 o 
 -11  13   1     2223.00     1978.08    783.52 o 
  -9  13   1     3247.18     4126.57    741.01 o 
  -7  13   1       18.07      578.52   1016.94 o 
  -5  13   1      559.05      928.51    525.39 o 
  -3  13   1     3131.59     2412.26   1268.56 o 
  -1  13   1     1839.49     1288.22    716.48 o 
   1  13   1      146.09     -125.01    452.97 o 
   3  13   1      560.87      661.84    448.35 o 
   5  13   1     1189.41      270.80    489.07 o 
   7  13   1       75.77     -130.41    529.04 o 
   9  13   1        1.45       78.10    748.19 o 
  11  13   1      242.72     -136.71    986.88 o 
  13  13   1        1.63      201.70    762.72 o 
  15  13   1      473.66    -1101.09   1101.09 o 
 -14  14   1        0.96     -322.54   1088.07 o 
 -12  14   1     5312.83     2263.49   3343.76 o 
 -10  14   1       18.21     1119.49    872.67 o 
  -8  14   1    13144.09    14306.10   1831.77 o 
  -6  14   1      516.33      122.16   1115.19 o 
  -4  14   1    15292.16    15595.63   1569.45 o 
  -2  14   1      510.80     1534.81    600.03 o 
   0  14   1    19251.10    20057.95   2145.10 o 
   2  14   1     1498.35      903.99    549.28 o 
   4  14   1    10227.17    11754.09   1716.57 o 
   6  14   1      506.78     1108.79    661.12 o 
   8  14   1     7677.28     8069.47   3046.53 o 
  10  14   1     1034.74      815.59   2453.31 o 
  12  14   1     4763.09     1187.57   2686.58 o 
  14  14   1     1568.93     -784.24   1139.61 o 
 -13  15   1     2167.26     1751.88   1582.96 o 
 -11  15   1     7858.11      320.80   3173.83 o 
  -9  15   1     2606.60     2283.78    914.82 o 
  -7  15   1     8177.04     8902.85   2279.51 o 
  -5  15   1     7232.70     5800.91   1308.99 o 
  -3  15   1    15484.71    17127.39   1571.23 o 
  -1  15   1     6741.42     5949.42   1017.21 o 
   1  15   1    11471.99    13953.25   1458.01 o 
   3  15   1     5300.58     5108.94    915.76 o 
   5  15   1     4055.13     4039.49   1073.56 o 
   7  15   1     4905.30     4256.26   1520.59 o 
   9  15   1     3959.91     5903.41   1959.47 o 
  11  15   1     3700.84     -173.42   2372.30 o 
  13  15   1     3861.91     3626.76   1558.49 o 
 -12  16   1     1098.08        3.08   1145.82 o 
 -10  16   1      916.58     1313.55    998.96 o 
  -8  16   1      374.31     -694.86    694.86 o 
  -6  16   1        0.86       22.75    722.30 o 
  -4  16   1     2323.90     2786.49    962.94 o 
  -2  16   1       29.80     -436.73    502.84 o 
   0  16   1      500.03      939.92    580.83 o 
   2  16   1     2388.08     2584.66    753.93 o 
   4  16   1      537.56      965.54    765.06 o 
   6  16   1     1521.28     2047.22    857.47 o 
   8  16   1      111.79      149.67    911.74 o 
  10  16   1     1745.25     1093.27   1459.92 o 
  12  16   1      709.88     1247.74   1251.84 o 
 -11  17   1      145.65      685.84   1276.53 o 
  -9  17   1     8892.67     3310.89   3365.07 o 
  -7  17   1     1487.52     -484.27   1001.04 o 
  -5  17   1     3652.82     5380.73   1248.46 o 
  -3  17   1      216.21      -30.26    747.89 o 
  -1  17   1     7525.54    10231.72   1460.49 o 
   1  17   1     3411.19     2514.53    816.12 o 
   3  17   1     1160.73      827.71    792.88 o 
   5  17   1     1267.38      409.50    758.38 o 
   7  17   1      618.64      118.93   1000.36 o 
   9  17   1     1886.72      804.49   1234.49 o 
  11  17   1       19.75      624.07   1594.53 o 
 -10  18   1      254.09      101.71   1140.38 o 
  -8  18   1     6668.36     2251.14   5461.47 o 
  -6  18   1      214.57      440.25    840.63 o 
  -4  18   1     5323.28     3621.69   1109.92 o 
  -2  18   1      192.75      804.83    780.79 o 
   0  18   1    14490.39    15250.76   2386.55 o 
   2  18   1     1085.72     1240.35    889.71 o 
   4  18   1     3889.23     1655.07   1194.48 o 
   6  18   1        4.05     -947.51    947.51 o 
   8  18   1     5779.70     1467.17   2900.36 o 
  -7  19   1     3208.20     1592.50   3228.64 o 
  -5  19   1      359.21      679.62    943.84 o 
  -3  19   1      687.34     2196.58   1005.70 o 
  -1  19   1     1210.36      892.60    943.49 o 
   1  19   1     4246.72     3259.76   1349.45 o 
   3  19   1       26.80       21.17    846.44 o 
   5  19   1       11.93     1120.72   1484.90 o 
   7  19   1     2168.68     1461.84   1357.02 o 
  -4  20   1     1137.07     2287.30   1079.09 o 
  -2  20   1     1371.69     1776.52   1122.32 o 
   0  20   1        6.98      789.28    938.39 o 
   2  20   1       27.30     -475.60    958.84 o 
   4  20   1     2005.81     3600.07   1501.41 o 
 -20   0   2      601.97      118.16   1343.59 o 
 -18   0   2      466.30     1309.49   1291.21 o 
 -16   0   2        4.06      118.16    986.68 o 
 -14   0   2       29.02       84.05    790.56 o 
 -12   0   2      547.05      602.97    712.60 o 
 -10   0   2     2660.74     3329.14   1156.00 o 
  -8   0   2      732.78      493.34    549.38 o 
  -6   0   2        3.13     -144.96    248.50 o 
  -4   0   2      466.21      616.37    339.86 o 
  -2   0   2       25.73      144.96    174.19 o 
   0   0   2     3942.63     4595.43    282.22 o 
   2   0   2      226.19      424.80    158.27 o 
   4   0   2     3955.08     4813.33    456.90 o 
   6   0   2      138.53      218.78    197.94 o 
   8   0   2     3101.71     3178.75    582.36 o 
  10   0   2       93.94      178.17    750.98 o 
  12   0   2     2972.12     2972.23   1199.85 o 
  14   0   2       69.14       95.01    881.92 o 
  16   0   2      756.23      669.97   1132.86 o 
  18   0   2       15.68     -304.53   1130.42 o 
 -21   1   2      168.89     -911.68    917.31 o 
 -19   1   2      222.23       48.67    948.58 o 
 -17   1   2     8301.32     8468.04   1782.36 o 
 -15   1   2    24834.53    26262.09   2426.53 o 
 -13   1   2       96.32      809.48    570.07 o 
 -11   1   2      497.62      168.85    389.37 o 
  -9   1   2    91908.80    92786.82   3434.25 o 
  -7   1   2   131817.31   134389.50   3209.45 o 
  -5   1   2      741.37      757.22    260.06 o 
  -3   1   2     8555.55     8399.61    382.93 o 
  -1   1   2   139753.41   145632.64   1356.03 o 
   1   1   2   170963.38   180061.83   1792.37 o 
   3   1   2     6077.77     6445.85    375.80 o 
   5   1   2    22979.07    23248.05    804.90 o 
   7   1   2    34992.74    32558.27   1077.28 o 
   9   1   2    52232.91    51145.30   1512.53 o 
  11   1   2       21.97      235.99    262.99 o 
  13   1   2      213.77      206.52    524.48 o 
  15   1   2    13129.86    15806.08   2162.33 o 
  17   1   2     5105.95     3845.15   1225.78 o 
  19   1   2      149.43     -283.51   1261.37 o 
 -20   2   2      316.63     1195.37    939.53 o 
 -18   2   2        0.09      340.61    775.68 o 
 -16   2   2       18.10     1226.88    726.00 o 
 -14   2   2      158.19     -156.06    397.51 o 
 -12   2   2      519.00      161.05    481.54 o 
 -10   2   2      299.06      549.17    312.51 o 
  -8   2   2        0.40     -125.48    234.52 o 
  -6   2   2      527.27      547.87    269.04 o 
  -4   2   2     6542.89     6577.63    518.10 o 
  -2   2   2      209.89      320.99    113.68 o 
   0   2   2      935.45     1023.24    150.89 o 
   2   2   2      613.44      622.91    139.70 o 
   4   2   2      389.95      213.27    170.88 o 
   6   2   2       46.30     -130.03    148.33 o 
   8   2   2      230.70      101.56    194.28 o 
  10   2   2       16.95     -223.38    227.11 o 
  12   2   2       32.97     -340.28    340.28 o 
  14   2   2      429.98      179.76    685.96 o 
  16   2   2      204.89      190.56    735.64 o 
  18   2   2       24.21     1041.03    894.91 o 
 -19   3   2    14839.81    17006.07   2692.84 o 
 -17   3   2     5109.53     3746.16   1299.36 o 
 -15   3   2    19347.45    20451.63   1669.95 o 
 -13   3   2    52225.82    51082.04   2662.34 o 
 -11   3   2   111706.91   114218.50   3606.43 o 
  -9   3   2    28432.63    27641.83   1580.24 o 
  -7   3   2   119575.03   123865.65   2910.78 o 
  -5   3   2   295433.88   302164.81   5401.50 o 
  -3   3   2  1190394.62  1198779.25   6022.52 o 
  -1   3   2   121224.20   122638.73   1362.98 o 
   1   3   2   397800.28   422359.88   2753.45 o 
   3   3   2   267279.66   280962.25   2527.87 o 
   5   3   2   156311.86   152317.98   2615.74 o 
   7   3   2    62386.24    68495.80   1982.87 o 
   9   3   2    35129.56    34165.14   1767.36 o 
  11   3   2    64958.61    64014.30   2331.31 o 
  13   3   2    61738.22    63704.39   2779.21 o 
  15   3   2     2572.23     1290.38    919.47 o 
  17   3   2     3255.42     1199.73   1121.35 o 
  19   3   2     5008.43     5342.69   1479.35 o 
 -20   4   2       17.04      788.22   1225.85 o 
 -18   4   2        1.50     -129.87    813.02 o 
 -16   4   2        3.40      591.09   1635.94 o 
 -14   4   2       26.29      682.65    545.67 o 
 -12   4   2       18.54       52.10    442.12 o 
 -10   4   2      165.97      305.00    301.70 o 
  -8   4   2       25.36      169.04    267.53 o 
  -6   4   2        0.27      -54.40    180.28 o 
  -4   4   2     4092.62     3721.29    302.93 o 
  -2   4   2     2494.94     2218.87    233.44 o 
   0   4   2     1549.20     1579.69    219.31 o 
   2   4   2      266.76      292.64    128.13 o 
   4   4   2     2504.45     2391.33    337.83 o 
   6   4   2      275.70      222.87    184.52 o 
   8   4   2     1605.56     1867.21    449.31 o 
  10   4   2       64.60      685.13    313.55 o 
  12   4   2      395.56      700.44    417.46 o 
  14   4   2       79.95     -258.63    467.07 o 
  16   4   2      590.40     1442.80    765.58 o 
  18   4   2       16.25     -137.21    924.55 o 
 -19   5   2      386.32     -812.31    964.49 o 
 -17   5   2     3904.45     3656.06   1401.38 o 
 -15   5   2      112.37      312.38    475.34 o 
 -13   5   2     9879.90    10816.82   1419.87 o 
 -11   5   2      582.43      923.73    458.72 o 
  -9   5   2    10676.75     7832.70    981.19 o 
  -7   5   2     6703.19     6245.71    638.75 o 
  -5   5   2    31200.98    32353.89    985.95 o 
  -3   5   2     5692.03     5912.24    322.54 o 
  -1   5   2     4642.14     4448.27    439.90 o 
   1   5   2    18264.20    17712.92    647.07 o 
   3   5   2     1678.80     1186.99    237.03 o 
   5   5   2     2729.97     2458.18    383.45 o 
   7   5   2        6.02       24.60    247.26 o 
   9   5   2    11512.15    12605.36   1123.98 o 
  11   5   2     4677.02     4161.95    757.93 o 
  13   5   2       74.01      239.83    447.59 o 
  15   5   2     2427.50     2617.23    786.80 o 
  17   5   2     2826.02     2047.86   1014.06 o 
  19   5   2      331.03     -484.82   1102.61 o 
 -20   6   2       35.45     1168.89   1224.45 o 
 -18   6   2      138.15      372.19    903.90 o 
 -16   6   2        4.23      111.97    500.02 o 
 -14   6   2      582.43      692.42    618.00 o 
 -12   6   2      789.45     1967.85    665.67 o 
 -10   6   2      318.44      363.93    305.77 o 
  -8   6   2      292.21      419.22    268.20 o 
  -6   6   2      258.08      184.03    175.31 o 
  -4   6   2       66.81      141.54    101.78 o 
  -2   6   2      179.85       27.47    154.92 o 
   0   6   2      564.77      539.68    165.28 o 
   2   6   2       96.98       11.82    130.77 o 
   4   6   2      637.32      514.95    204.28 o 
   6   6   2      629.53      869.78    260.77 o 
   8   6   2      672.03      662.72    269.60 o 
  10   6   2      157.95     -431.08    431.08 o 
  12   6   2      616.73      598.67    496.13 o 
  14   6   2       29.94      153.74    507.27 o 
  16   6   2      120.85      714.18    695.13 o 
  18   6   2        2.45    -1037.30   1037.30 o 
 -19   7   2     4826.57     3166.67   1997.73 o 
 -17   7   2     4088.16     4030.45    995.30 o 
 -15   7   2    23894.39    25577.53   1615.45 o 
 -13   7   2    25749.40    28944.74   1738.68 o 
 -11   7   2   101402.19   102079.07   3013.71 o 
  -9   7   2    33082.55    30893.62   1475.92 o 
  -7   7   2   120981.91   116717.65   2085.36 o 
  -5   7   2    55400.06    54481.63   1026.94 o 
  -1   7   2   104889.68   106269.20   2169.05 o 
   1   7   2   103795.40   102271.02   1684.86 o 
   3   7   2    74220.95    71568.27   1575.82 o 
   5   7   2    84178.90    87996.75   1941.82 o 
   7   7   2    58166.67    59930.70   1752.16 o 
   9   7   2    72619.09    73729.03   2117.65 o 
  11   7   2    16511.82    16796.93   1336.33 o 
  13   7   2    15377.68    15265.72   1486.12 o 
  15   7   2    10017.99    10020.88   1377.61 o 
  17   7   2     4784.29     1614.62   1222.10 o 
 -18   8   2      153.44      -16.49   1086.21 o 
 -16   8   2       30.46      766.70    752.81 o 
 -14   8   2      110.26      503.20    532.61 o 
 -12   8   2       93.54      507.87    402.73 o 
 -10   8   2     1637.24     1384.34    447.12 o 
  -8   8   2      183.66      516.08    335.49 o 
  -6   8   2     1636.66     1708.16    316.77 o 
  -4   8   2       62.93      128.69    286.36 o 
  -2   8   2     2574.36     2350.55    424.87 o 
   0   8   2       65.02       62.17    132.83 o 
   2   8   2     1991.81     2098.71    324.05 o 
   4   8   2        3.12      239.41    192.19 o 
   6   8   2      482.88      837.37    277.36 o 
   8   8   2       21.24      -94.61    257.55 o 
  10   8   2      176.05      156.86    667.24 o 
  12   8   2        9.82     -196.58    454.22 o 
  14   8   2      112.77      486.41    562.32 o 
  16   8   2       21.20     -418.39    629.31 o 
  18   8   2       42.75    -1120.18   1290.22 o 
 -19   9   2     1479.05     1677.42    979.91 o 
 -17   9   2     6779.73     6526.83   1755.85 o 
 -15   9   2     9858.46     8919.86   1592.47 o 
 -13   9   2     8181.50    10001.18   1623.07 o 
 -11   9   2     2492.69     2390.84    603.81 o 
  -9   9   2    47284.60    47439.56   1652.96 o 
  -7   9   2    32670.16    33124.39   1289.01 o 
  -5   9   2    22765.53    22308.46   1012.84 o 
  -3   9   2    35587.67    35427.43   1406.33 o 
  -1   9   2    35387.18    34130.39   1364.77 o 
   1   9   2    73153.38    74813.03   2204.32 o 
   3   9   2     5078.27     4403.77    640.08 o 
   5   9   2    33146.05    32294.33   1243.79 o 
   7   9   2     1820.04     1385.47    393.81 o 
   9   9   2    29775.64    29799.20   1404.97 o 
  11   9   2     1259.33      451.87    482.66 o 
  13   9   2    14598.94    14337.83   1505.64 o 
  15   9   2     4335.15     4913.28   1243.98 o 
  17   9   2     9079.45    10057.09   1887.16 o 
 -18  10   2       34.98     -417.20    691.79 o 
 -16  10   2        7.44      482.28    660.10 o 
 -14  10   2       60.07      484.75    618.01 o 
 -12  10   2      158.68      172.94    501.21 o 
 -10  10   2      214.96     -316.45    384.87 o 
  -8  10   2      158.44      246.46    347.01 o 
  -6  10   2        4.99      201.65    240.41 o 
  -4  10   2      143.30     -157.49    254.57 o 
  -2  10   2      172.20      395.61    248.44 o 
   0  10   2      617.04       59.92    361.07 o 
   2  10   2        3.58     -241.23    241.23 o 
   4  10   2      502.37      450.04    249.20 o 
   6  10   2        5.91     -141.26    262.35 o 
   8  10   2      304.95      -34.95    380.14 o 
  10  10   2        4.27      -68.49    509.04 o 
  12  10   2      231.81      -10.05    856.54 o 
  14  10   2       68.49      177.70    730.41 o 
  16  10   2       85.03     1788.88    873.56 o 
 -17  11   2      934.58     1404.47    754.75 o 
 -15  11   2     6613.32     4923.45   1138.62 o 
 -13  11   2     3004.76     2412.16    986.53 o 
 -11  11   2     1175.44      884.91    642.29 o 
  -9  11   2      834.89      726.77    420.12 o 
  -7  11   2    13204.65    13437.41   1021.44 o 
  -5  11   2       25.14      -87.12    309.19 o 
  -3  11   2      255.23      193.18    287.93 o 
  -1  11   2    12030.86    10905.41    852.83 o 
   1  11   2    18699.65    18653.04   1484.92 o 
   3  11   2       90.15      237.66    405.64 o 
   5  11   2       50.11      -88.86    306.51 o 
   7  11   2    29903.43    32247.95   1715.99 o 
   9  11   2     4190.88     4577.61   1074.77 o 
  11  11   2     3952.89     3811.87   1087.95 o 
  13  11   2       57.95     -420.88    659.37 o 
  15  11   2     2713.71     2142.77   1041.23 o 
 -16  12   2        7.09      157.98    653.20 o 
 -14  12   2      487.62      351.04    641.96 o 
 -12  12   2      821.89     -125.97    568.17 o 
 -10  12   2      228.11       50.30    492.58 o 
  -8  12   2      280.83      715.57    410.96 o 
  -6  12   2      739.34      838.36    522.48 o 
  -4  12   2      417.65      508.09    359.01 o 
  -2  12   2      393.26      270.73    416.81 o 
   0  12   2      374.42      795.66    451.07 o 
   2  12   2     1066.31     1605.20    574.68 o 
   4  12   2      858.56      565.26    533.68 o 
   6  12   2      971.13     1178.19    578.39 o 
   8  12   2      289.84      114.09    530.30 o 
  10  12   2      261.56      372.66    664.62 o 
  12  12   2        8.61      307.51    783.05 o 
  14  12   2       50.31        2.39    832.81 o 
  16  12   2       60.21     1529.27   1346.54 o 
 -15  13   2     2953.59     1319.81    870.32 o 
 -13  13   2    11535.64    10894.68   2292.89 o 
 -11  13   2    28565.30    30009.71   2330.58 o 
  -9  13   2     7543.93     6493.77    991.01 o 
  -7  13   2    22766.31    23961.06   1794.22 o 
  -5  13   2    34002.44    34495.94   2127.18 o 
  -3  13   2    57262.21    54138.75   3791.57 o 
  -1  13   2    10977.63    12507.87   1504.34 o 
   1  13   2    22035.52    20301.11   1746.07 o 
   3  13   2    60353.70    63062.70   4807.24 o 
   5  13   2   107798.67   118300.76   5684.89 o 
   7  13   2     1344.90     1462.70    993.81 o 
   9  13   2    10899.19    12429.54   2456.35 o 
  11  13   2    13879.49    11806.27   2343.28 o 
  13  13   2    10427.00    13749.02   3064.20 o 
  15  13   2     2003.33     4305.26   1200.37 o 
 -14  14   2        7.93      995.19    706.20 o 
 -12  14   2       10.95      406.28    877.66 o 
 -10  14   2      428.48      181.90    861.20 o 
  -8  14   2       28.98     -521.93    700.59 o 
  -6  14   2      469.71      594.11    714.94 o 
  -4  14   2       19.01       25.56    630.80 o 
  -2  14   2      797.07      286.63    545.22 o 
   0  14   2        0.66       41.50    495.51 o 
   2  14   2      629.10     1650.61    649.66 o 
   4  14   2      155.91     -457.22    526.83 o 
   6  14   2      744.55      525.68    632.50 o 
   8  14   2      271.14      791.91    874.66 o 
  10  14   2      286.44      582.40    882.57 o 
  12  14   2       80.98     -719.47    920.10 o 
  14  14   2        5.77       84.95   1516.57 o 
 -13  15   2      792.74      732.61   1148.63 o 
 -11  15   2      201.14     -515.53    855.32 o 
  -9  15   2     8035.15    11853.35   2279.56 o 
  -7  15   2     3947.60     3658.59   1227.11 o 
  -5  15   2      307.22     -170.04    740.75 o 
  -3  15   2      163.15     -508.78    508.78 o 
  -1  15   2     6728.66     7628.43   1364.09 o 
   1  15   2    12767.72    12315.74   1783.12 o 
   3  15   2     3197.93     2531.57    764.95 o 
   5  15   2      612.24      -54.61    649.06 o 
   7  15   2     4830.01     6524.74   2174.36 o 
   9  15   2    12673.30     6093.79   4719.63 o 
  11  15   2     1670.08      166.99   1897.84 o 
  13  15   2      776.77      572.46   1259.53 o 
 -12  16   2        2.07     1658.81   1159.24 o 
 -10  16   2       81.64     -531.55    930.04 o 
  -8  16   2       52.25      966.01    738.95 o 
  -6  16   2       29.21     1136.54    935.88 o 
  -4  16   2       13.08       34.11    784.08 o 
  -2  16   2      166.05      685.57    695.92 o 
   0  16   2       81.05      397.57    530.87 o 
   2  16   2        7.71      242.29    528.22 o 
   4  16   2       45.63       12.58    762.10 o 
   6  16   2       11.21    -1369.40   1722.43 o 
   8  16   2       33.33     -135.47    857.14 o 
  10  16   2        1.02      184.37   2149.99 o 
  12  16   2       30.98    -1128.77   1128.77 o 
 -11  17   2     1145.82     1546.09   1348.80 o 
  -9  17   2     5221.82     3846.45   1559.99 o 
  -7  17   2    10815.04     6525.86   3363.18 o 
  -5  17   2      992.41      367.38   1093.51 o 
  -3  17   2     2289.75     1491.29    830.55 o 
  -1  17   2     9113.58     9346.42   1413.52 o 
   1  17   2    14168.79    15715.94   1646.66 o 
   3  17   2      707.48     2207.73    928.96 o 
   5  17   2     1365.86     1166.77   3224.99 o 
   7  17   2    11033.33     3879.86   6054.09 o 
   9  17   2     6270.56     7893.84   2110.14 o 
 -10  18   2      450.62      -68.08   1992.25 o 
  -8  18   2       22.45      -77.99    913.48 o 
  -6  18   2      626.36      190.61    795.75 o 
  -4  18   2       42.93     -424.14    733.28 o 
  -2  18   2      319.42      242.77    650.21 o 
   0  18   2       58.50     -343.75    650.72 o 
   2  18   2      388.47     -295.39    728.16 o 
   4  18   2      109.03       37.01   1008.11 o 
   6  18   2      628.71      311.62   1215.24 o 
   8  18   2      108.73      102.69   1089.59 o 
  -7  19   2     2461.62     1202.44   1253.87 o 
  -5  19   2     3549.07     2182.90   1173.77 o 
  -3  19   2     6111.60     7840.67   1512.47 o 
  -1  19   2     1085.61     1576.78    797.46 o 
   1  19   2     2211.49     3404.29   1170.59 o 
   3  19   2     6197.44     3153.35   4324.96 o 
   5  19   2     7931.92     4696.82   4712.93 o 
  -4  20   2       26.64     1333.88   1894.67 o 
  -2  20   2       25.53     -315.74    994.34 o 
   0  20   2       27.95     -882.39    899.32 o 
   2  20   2       44.52     -905.21    905.21 o 
 -21   1   3     1011.66      351.71   1900.28 o 
 -19   1   3     3736.14     2501.47   1276.32 o 
 -17   1   3     3036.25     3142.17   1149.91 o 
 -15   1   3    13881.29    13123.23   1990.42 o 
 -13   1   3     7524.35     7292.52   1463.92 o 
 -11   1   3    42131.78    43066.68   2598.59 o 
  -9   1   3    22943.44    20438.24   1630.50 o 
  -7   1   3    81190.35    80955.68   2733.26 o 
  -5   1   3    28789.68    27593.16    877.14 o 
  -3   1   3     8549.11     8254.99    881.38 o 
  -1   1   3    79834.41    79948.67   1780.73 o 
   1   1   3    75439.42    77753.98   1349.26 o 
   3   1   3    17973.20    16981.53    519.94 o 
   5   1   3    70166.37    72638.74   1505.51 o 
   7   1   3     9235.34     8646.61    622.88 o 
   9   1   3    35485.99    36811.25   1329.42 o 
  11   1   3     1324.91     1313.56    429.31 o 
  13   1   3     6668.60     8037.06   1645.92 o 
  15   1   3      857.60      979.67    724.71 o 
  17   1   3     3253.90     5033.23   1334.04 o 
  19   1   3       59.07     -139.00   2229.78 o 
 -20   2   3     3281.03     1001.42    879.01 o 
 -18   2   3       39.67      510.59    775.42 o 
 -16   2   3    14903.60    20403.67   2279.57 o 
 -14   2   3      224.98      -74.79    537.47 o 
 -12   2   3    52139.45    54910.86   3108.23 o 
 -10   2   3     3451.18     3044.23    695.48 o 
  -8   2   3   130399.45   132420.42   3389.32 o 
  -6   2   3    31102.81    28935.52   1554.98 o 
  -4   2   3    14182.39    13013.68    554.18 o 
  -2   2   3    24104.58    24246.12    775.89 o 
   0   2   3   213727.70   229896.17   2207.40 o 
   2   2   3    25610.25    25800.02    890.20 o 
   4   2   3   172271.83   174975.41   2641.06 o 
   6   2   3    11767.20    12364.39    684.10 o 
   8   2   3   117556.13   118589.15   2851.91 o 
  10   2   3     9699.96     9886.67    769.64 o 
  12   2   3    26980.43    25540.02   1552.20 o 
  14   2   3      507.56     1555.11    773.74 o 
  16   2   3    13591.29    14456.27   2406.86 o 
  18   2   3      743.30     1590.57    976.95 o 
 -21   3   3        1.91     1434.01   1004.01 o 
 -19   3   3       87.63     -326.70   1066.47 o 
 -17   3   3     1211.74      358.11   1012.26 o 
 -15   3   3      691.66      853.03    759.41 o 
 -13   3   3     2191.93     2018.32    760.81 o 
 -11   3   3      708.69      752.45    407.66 o 
  -9   3   3     3431.39     2402.67    599.86 o 
  -7   3   3    12169.29    12600.95   1022.00 o 
  -5   3   3    38275.24    37490.81   1012.10 o 
  -3   3   3    11857.04    11315.65    511.17 o 
  -1   3   3     5632.20     5548.40    366.38 o 
   1   3   3    15548.23    15027.57    543.50 o 
   3   3   3       75.96       95.52    113.86 o 
   5   3   3        3.08     -135.95    181.53 o 
   7   3   3     9846.27     9577.29    778.66 o 
   9   3   3     3890.08     3219.30    685.00 o 
  11   3   3       54.45      402.48    370.58 o 
  13   3   3      463.85      147.20    409.16 o 
  15   3   3      878.73     -219.46    732.59 o 
  17   3   3      140.12      -45.87    846.59 o 
  19   3   3       62.19     1251.42   1402.67 o 
 -20   4   3     4991.77     5153.12   1632.68 o 
 -18   4   3     1255.52     1319.72    997.42 o 
 -16   4   3     3905.35     3853.40    920.31 o 
 -14   4   3      997.14      331.79    509.67 o 
 -12   4   3    28063.78    29866.12   1962.85 o 
 -10   4   3     6796.85     6571.71    994.80 o 
  -8   4   3    52385.11    51708.24   1998.77 o 
  -6   4   3    24040.32    22926.68    999.87 o 
  -4   4   3   403799.88   419573.91   2990.11 o 
  -2   4   3    13292.10    12359.37    520.16 o 
   0   4   3    87860.37    85481.88   1382.36 o 
   2   4   3       33.16      233.32    129.86 o 
   4   4   3   170050.16   181301.97   2778.88 o 
   6   4   3    25299.99    25361.17   1141.61 o 
   8   4   3    22733.78    22793.50   1277.68 o 
  10   4   3        5.49      299.62    330.09 o 
  12   4   3    21169.97    20164.23   1433.60 o 
  14   4   3     3292.70     4158.66    825.28 o 
  16   4   3     2400.75     1271.33    990.90 o 
  18   4   3      157.73      609.19    981.95 o 
 -19   5   3     7950.01     4255.06   4733.64 o 
 -17   5   3     2021.31     1378.64   1063.99 o 
 -15   5   3    11294.54    11705.04   1665.37 o 
 -13   5   3    14279.72    13248.60   1531.52 o 
 -11   5   3    53065.21    51268.29   2398.30 o 
  -9   5   3    11044.38    10713.26   1021.51 o 
  -7   5   3    38035.62    36332.04   1249.79 o 
  -5   5   3    96483.68    96977.52   1623.32 o 
  -3   5   3   173052.34   180161.38   2073.80 o 
  -1   5   3    21290.32    19786.27    715.19 o 
   1   5   3    75563.49    77891.13   1446.98 o 
   3   5   3    86966.81    88464.73   2012.05 o 
   5   5   3   166390.09   169271.66   2509.43 o 
   7   5   3     3570.19     2822.45    481.17 o 
   9   5   3    14255.89    13845.77    883.05 o 
  11   5   3    16696.00    14225.14   1246.37 o 
  13   5   3    18001.23    21670.97   1984.53 o 
  15   5   3      794.07      -67.51    684.61 o 
  17   5   3     2912.08     1375.96   1759.58 o 
 -20   6   3     2535.91     2121.98   1615.24 o 
 -18   6   3     2763.74     1314.20   2241.35 o 
 -16   6   3      664.61     1019.85   1328.42 o 
 -14   6   3      641.94      351.10    545.15 o 
 -12   6   3    27554.57    30551.22   1977.40 o 
 -10   6   3    14599.40    13236.69   1018.68 o 
  -8   6   3     5468.71     4304.86    547.61 o 
  -6   6   3     1132.57     1235.68    212.44 o 
  -4   6   3    79353.00    79293.92   1424.47 o 
  -2   6   3    43139.68    42937.70   1359.01 o 
   0   6   3    15766.25    16501.73    724.81 o 
   2   6   3     3305.83     2760.09    358.56 o 
   4   6   3    96554.22    99200.84   2107.26 o 
   6   6   3    18905.60    18407.59    904.41 o 
   8   6   3     4507.05     4891.82    583.45 o 
  10   6   3     1606.35     1575.04    512.53 o 
  12   6   3    19442.59    18334.71   1483.06 o 
  14   6   3      336.73      110.74    531.08 o 
  16   6   3     2676.81     2153.30    955.57 o 
  18   6   3      408.76     1431.23   1098.69 o 
 -17   7   3     1902.35     2168.36    963.47 o 
 -15   7   3     4390.38     3492.55    816.67 o 
 -13   7   3      702.31      145.58    449.52 o 
 -11   7   3      151.76      321.35    379.43 o 
  -9   7   3    10826.70    11256.01    835.39 o 
  -7   7   3    19978.38    19971.26    772.16 o 
  -5   7   3     1480.05     1072.40    266.36 o 
  -3   7   3     3827.16     3951.75    569.00 o 
  -1   7   3    10279.32     9007.39    760.85 o 
   1   7   3    54881.28    55590.05   1344.03 o 
   3   7   3     5051.21     4365.77    497.86 o 
   5   7   3      764.06      760.79    259.39 o 
   7   7   3    12495.60    12229.63   1244.77 o 
   9   7   3    16949.57    16747.44   1227.94 o 
  11   7   3     1672.33     2016.38    577.39 o 
  13   7   3       20.05      295.28    540.74 o 
  15   7   3       13.00      674.92    600.48 o 
  17   7   3     1379.20     1540.94   1133.24 o 
 -18   8   3      343.80      487.98    705.58 o 
 -16   8   3    18461.04    14961.91   3494.81 o 
 -14   8   3     5229.86     6109.80   1161.77 o 
 -12   8   3     4096.81     4245.50    753.62 o 
 -10   8   3     2287.56     2339.34    468.07 o 
  -8   8   3    85631.44    87928.92   1819.34 o 
  -6   8   3    12006.82    11378.49    964.68 o 
  -4   8   3    78972.33    78210.31   2088.39 o 
  -2   8   3     2290.53     2321.36    426.96 o 
   0   8   3   194954.73   192576.86   2395.58 o 
   2   8   3    39740.51    39161.52   1204.84 o 
   4   8   3    53073.77    51839.98   1508.29 o 
   6   8   3       69.98      185.93    247.77 o 
   8   8   3    83633.59    85339.34   2452.68 o 
  10   8   3     4326.86     3562.17    948.10 o 
  12   8   3    11505.95    11606.30   1322.49 o 
  14   8   3      218.00      707.40    607.82 o 
  16   8   3    10283.62    14818.33   1973.01 o 
 -19   9   3     1188.60     1206.79   1736.96 o 
 -17   9   3     1826.06     1482.85    788.94 o 
 -15   9   3     7790.82     8478.54   1298.49 o 
 -13   9   3      216.23     -159.74    791.02 o 
 -11   9   3      679.36     1369.88    500.28 o 
  -9   9   3    14497.36    13436.12   1249.04 o 
  -7   9   3    23124.51    21694.57   1041.41 o 
  -5   9   3     2426.60     2554.62    490.04 o 
  -3   9   3    15975.54    16995.35    995.73 o 
  -1   9   3    23720.52    22347.99   1153.66 o 
   1   9   3    39688.39    39825.88   1187.94 o 
   3   9   3     1751.39     1693.46    337.05 o 
   5   9   3      593.33      695.27    280.95 o 
   7   9   3    14879.99    14143.02    927.50 o 
   9   9   3     4632.78     4271.47    810.60 o 
  11   9   3      646.85      753.72    856.95 o 
  13   9   3      156.74     -524.58    524.58 o 
  15   9   3     4838.21     4743.65   1331.58 o 
  17   9   3     1813.87     3050.54   1522.66 o 
 -18  10   3       64.24      128.85    704.03 o 
 -16  10   3       57.14      221.31    598.10 o 
 -14  10   3     4171.56     5946.02   1057.70 o 
 -12  10   3     9938.97     9564.12   1280.14 o 
 -10  10   3     1020.00     1281.25    567.47 o 
  -8  10   3     1004.63     1230.51    432.50 o 
  -6  10   3     7404.46     7309.93    764.13 o 
  -4  10   3    16879.77    16777.60   1060.43 o 
  -2  10   3       72.67     -112.50    258.60 o 
   0  10   3      154.92      124.01    247.25 o 
   2  10   3     2908.77     2914.75    399.81 o 
   4  10   3    12669.69    12768.68    799.70 o 
   6  10   3     1154.99     1056.77    347.80 o 
   8  10   3     1701.56     2239.26    551.01 o 
  10  10   3      104.81       50.55    683.77 o 
  12  10   3     2412.35     3875.15   1065.11 o 
  14  10   3     3583.52     5219.88   1291.42 o 
  16  10   3      896.76     1283.00   1619.12 o 
 -17  11   3      792.08     1822.85    761.58 o 
 -15  11   3     3731.89     2384.04   1130.00 o 
 -13  11   3     7373.34     6756.74   1483.58 o 
 -11  11   3    21855.30    20302.77   1877.60 o 
  -9  11   3     3571.54     2238.57    600.93 o 
  -7  11   3    19600.03    18136.81   1492.98 o 
  -5  11   3    16524.19    15447.13   1068.98 o 
  -3  11   3    51046.27    53469.90   1946.44 o 
  -1  11   3     4732.77     4072.67    601.93 o 
   1  11   3    19062.07    18475.73   1058.96 o 
   3  11   3    14761.62    15556.57   1398.26 o 
   5  11   3    20805.57    20716.41   1325.37 o 
   7  11   3     4635.54     3592.51    878.87 o 
   9  11   3     6877.56     7155.03   1305.79 o 
  11  11   3     3245.28     2768.63    867.39 o 
  13  11   3    10116.66    11496.87   1839.93 o 
  15  11   3      590.51     -293.76    784.92 o 
 -16  12   3     2242.33     1124.12    767.45 o 
 -14  12   3      934.24      894.68    738.53 o 
 -12  12   3    16099.78    16052.30   1717.25 o 
 -10  12   3     6426.53     6206.13   1043.20 o 
  -8  12   3    16003.66    14203.07   1442.60 o 
  -6  12   3     1352.68     1546.34    501.31 o 
  -4  12   3    49125.18    48612.82   1959.02 o 
  -2  12   3     8678.24     9444.15   1928.56 o 
   0  12   3    24233.13    23413.04   2565.51 o 
   2  12   3        5.39     -370.96    370.96 o 
   4  12   3    19524.01    18286.28   1629.11 o 
   6  12   3        8.70      315.95    471.01 o 
   8  12   3    10215.10    10921.73   1576.19 o 
  10  12   3       26.56      336.27    660.13 o 
  12  12   3    12758.72    11432.88   1855.04 o 
  14  12   3      835.04     1998.83    932.58 o 
 -15  13   3       99.68      476.93    677.73 o 
 -13  13   3       24.18      502.44    722.72 o 
 -11  13   3      549.43      374.93    562.99 o 
  -9  13   3        0.48      -84.50    573.10 o 
  -7  13   3        3.03     -345.30    457.71 o 
  -5  13   3     1766.69     1086.64    592.74 o 
  -3  13   3       75.96     -245.81    422.25 o 
  -1  13   3      862.46     1236.64    621.99 o 
   1  13   3     2398.67     3790.21    947.49 o 
   3  13   3      955.23     1067.48    592.35 o 
   5  13   3     3178.42     3374.32    880.65 o 
   7  13   3       93.74     1208.57    854.49 o 
   9  13   3     2059.07     1014.48   1022.22 o 
  11  13   3     1700.77     1746.52   1649.95 o 
  13  13   3       20.70      622.08   1007.93 o 
 -14  14   3      134.38     -786.63    813.27 o 
 -12  14   3     9729.53     7543.51   3818.43 o 
 -10  14   3       59.86      378.54    892.41 o 
  -8  14   3    18208.98    17536.50   2272.86 o 
  -6  14   3      386.25     -199.73    699.20 o 
  -4  14   3    19209.93    19037.65   1746.52 o 
  -2  14   3      249.51      398.67    567.97 o 
   0  14   3    22736.77    21953.31   1867.25 o 
   2  14   3      361.87     -219.01    538.34 o 
   4  14   3    17699.80    20013.58   1953.30 o 
   6  14   3      388.52     -531.30    884.98 o 
   8  14   3    10937.71     9937.81   2639.07 o 
  10  14   3     1074.25     1011.39   1163.17 o 
  12  14   3     3777.35     2551.68   2045.23 o 
 -13  15   3     1934.64       17.92   1257.72 o 
 -11  15   3     6277.35     2999.65   4128.84 o 
  -9  15   3     3291.45     2661.72   1210.82 o 
  -7  15   3     9683.57    11778.92   2250.66 o 
  -5  15   3     4939.70     4824.03   1531.79 o 
  -3  15   3    12886.44    13406.23   1703.34 o 
  -1  15   3     4689.44     4177.79   1030.19 o 
   1  15   3     5622.07     6339.78   1326.09 o 
   3  15   3     5995.91     6318.66   1352.12 o 
   5  15   3     3480.53     3631.50   1332.17 o 
   7  15   3     4692.52     6562.35   1834.06 o 
   9  15   3     4683.70     1873.37   3301.12 o 
  11  15   3     1914.32      899.83   2140.86 o 
 -12  16   3      898.97     -200.84   1090.29 o 
 -10  16   3     3659.72      732.24   2042.80 o 
  -8  16   3      123.03     -107.83    810.98 o 
  -6  16   3     2536.18     2828.84   1235.31 o 
  -4  16   3     1372.61     1640.13    933.69 o 
  -2  16   3     2684.91     2839.14    900.41 o 
   0  16   3     1001.40      480.21    624.33 o 
   2  16   3        7.33     -572.49    572.49 o 
   4  16   3     1989.07     3116.68   1315.68 o 
   6  16   3      291.58     -251.48    864.14 o 
   8  16   3     1258.28     1734.57   1344.81 o 
  10  16   3      350.00      756.63   1272.25 o 
 -11  17   3      443.82     -187.74   1098.37 o 
  -9  17   3      882.72      213.21    862.72 o 
  -7  17   3     2378.87     1210.19   1120.23 o 
  -5  17   3       73.56      222.62    837.04 o 
  -3  17   3     1752.07     2637.68    962.52 o 
  -1  17   3      740.04       81.41    728.43 o 
   1  17   3     5673.32     8799.23   1310.55 o 
   3  17   3      100.77     -709.42    709.42 o 
   5  17   3     3327.32      799.40   1103.36 o 
   7  17   3      205.70      499.08   1011.53 o 
   9  17   3     2793.09     3914.99   1657.39 o 
 -10  18   3        5.45     -220.68    978.30 o 
  -8  18   3     8068.41     4855.87   2629.30 o 
  -6  18   3     1209.53      164.05    806.65 o 
  -4  18   3     6086.97     6159.63   1610.25 o 
  -2  18   3      154.87     -147.32    599.45 o 
   0  18   3    10197.92    10648.38   1549.36 o 
   2  18   3      645.70     1006.91    789.28 o 
   4  18   3     3383.93     1905.60   2757.23 o 
   6  18   3        0.77     1851.82   1215.57 o 
   8  18   3     4224.65     3267.09   1470.00 o 
  -7  19   3     1177.33     1040.41    895.98 o 
  -5  19   3       81.35     1287.47    915.88 o 
  -3  19   3       77.90      387.71    795.57 o 
  -1  19   3     2287.26     2954.76   1093.26 o 
   1  19   3      508.59      -52.25   1080.16 o 
   3  19   3      630.12    -1235.95   1235.95 o 
   5  19   3       83.55     -631.61   1126.92 o 
  -4  20   3     2497.00     1532.09   1234.09 o 
  -2  20   3        1.95     1154.34   1008.92 o 
   0  20   3      431.91     -579.11    907.15 o 
   2  20   3      299.45    -1224.98   1224.98 o 
 -20   0   4     8571.91     8034.76   2650.64 o 
 -18   0   4      796.32      119.38   1182.80 o 
 -16   0   4    79187.67    87241.01   6499.92 o 
 -14   0   4    29606.01    29389.74   3436.33 o 
 -12   0   4    53823.47    50353.70   4192.79 o 
 -10   0   4       18.75      -77.96    478.72 o 
  -6   0   4   111683.33   112817.09   3021.86 o 
  -4   0   4   610687.50   620093.44   8828.98 o 
  -2   0   4   117822.72   119711.39   3820.05 o 
   0   0   4   891724.56   902522.56  11833.07 o 
   2   0   4    70816.26    69945.59   1497.18 o 
   4   0   4   135120.25   133651.44   2422.84 o 
   6   0   4    11572.68    11307.27   1313.98 o 
   8   0   4   224289.98   229885.64   4198.50 o 
  10   0   4    27667.59    24942.39   1897.05 o 
  12   0   4    14122.74    15884.37   2637.24 o 
  14   0   4     1819.96     2505.69   1274.16 o 
  16   0   4    26443.47    31782.15   4338.97 o 
  18   0   4     2147.81     3669.00   1774.81 o 
 -19   1   4        3.50      668.50    919.69 o 
 -17   1   4      110.17     -857.46   1026.27 o 
 -15   1   4      826.74      524.22    588.53 o 
 -13   1   4      967.08      529.01    546.15 o 
 -11   1   4      230.91       73.38    606.02 o 
  -9   1   4      667.45       54.13    348.80 o 
  -7   1   4     3981.96     3511.83    502.14 o 
  -5   1   4      162.53      184.95    152.85 o 
  -3   1   4     8004.53     8986.99    757.85 o 
  -1   1   4     1445.81     1148.03    277.50 o 
   1   1   4     4986.02     5081.29    294.59 o 
   3   1   4      243.94      160.91    115.82 o 
   5   1   4      799.03      769.44    234.49 o 
   7   1   4      830.65      573.94    238.50 o 
   9   1   4      774.28      613.33    313.61 o 
  11   1   4      741.62     1029.19    423.98 o 
  13   1   4      532.87      875.26    596.76 o 
  15   1   4      226.46     -654.30   1470.89 o 
  17   1   4       86.48     -338.68    845.55 o 
  19   1   4       44.66     -389.21   1163.92 o 
 -20   2   4     4975.92     3096.48   1690.76 o 
 -18   2   4      618.17       80.14    655.02 o 
 -16   2   4     3487.78     3300.09   1110.26 o 
 -14   2   4     6535.26     5584.89   1647.52 o 
 -12   2   4    53782.27    51833.04   5365.24 o 
 -10   2   4    12132.18    11181.46   1355.17 o 
  -8   2   4       14.67      124.11    322.18 o 
  -6   2   4      112.55      217.41    158.07 o 
  -4   2   4    10110.93     7921.69    931.74 o 
  -2   2   4    40036.09    38701.25    994.04 o 
   0   2   4     2445.18     1896.67    258.10 o 
   2   2   4      116.43      -47.24    140.61 o 
   4   2   4   100280.23   103454.06   2139.42 o 
   6   2   4    38772.41    37962.96   1239.29 o 
   8   2   4     1117.44      641.37    282.79 o 
  10   2   4     2712.03     2818.57    690.85 o 
  12   2   4    33922.87    35535.36   1848.21 o 
  14   2   4     6553.79     5658.22   1458.77 o 
  16   2   4      151.40      649.50    762.93 o 
  18   2   4      212.27      297.52   1147.48 o 
 -21   3   4      225.95      -25.15   1250.76 o 
 -19   3   4        5.58      406.88    897.36 o 
 -17   3   4      117.45     -259.92    937.35 o 
 -15   3   4        4.32      206.05    685.81 o 
 -13   3   4     1748.94     1153.76   1131.64 o 
 -11   3   4     1322.07      987.97    407.70 o 
  -9   3   4       22.13       82.53    319.81 o 
  -7   3   4      465.18      744.15    214.80 o 
  -5   3   4     1472.63     1481.59    312.99 o 
  -3   3   4     1088.79      824.70    194.35 o 
  -1   3   4      625.10      445.64    175.10 o 
   1   3   4     2942.07     2883.63    289.27 o 
   3   3   4     2991.28     2408.84    413.76 o 
   5   3   4     3629.37     2972.20    338.75 o 
   7   3   4     1123.54      949.65    363.32 o 
   9   3   4     2221.96     2208.03    492.99 o 
  11   3   4      391.45      216.12    379.87 o 
  13   3   4     1019.98     1431.20    520.96 o 
  15   3   4      281.80     -663.88    663.88 o 
  17   3   4      300.72       52.57    870.29 o 
 -18   4   4     6050.13     6705.15   1560.74 o 
 -16   4   4    17043.49    18759.56   2204.12 o 
 -14   4   4     6750.02     6709.05   1211.03 o 
 -12   4   4    80459.49    84828.81   4533.05 o 
 -10   4   4    33771.72    34125.40   4493.67 o 
  -8   4   4    64594.26    62325.46   1671.07 o 
  -6   4   4     5335.71     6025.65    500.72 o 
  -4   4   4   406146.13   407745.44   3461.23 o 
  -2   4   4    18781.26    17876.72    698.62 o 
   0   4   4   185512.38   194218.45   2256.92 o 
   2   4   4     2028.64     1846.69    267.16 o 
   4   4   4   148097.56   148769.22   2033.46 o 
   6   4   4    24239.34    23511.52    932.57 o 
   8   4   4    20218.88    19291.98   1199.83 o 
  10   4   4      682.65      462.04    390.64 o 
  12   4   4    36813.09    41284.02   2060.84 o 
  14   4   4     1100.46      845.98    622.40 o 
  16   4   4     5144.68     4196.86   2476.45 o 
  18   4   4       65.91      459.59   1100.58 o 
 -21   5   4       32.68      535.72   1642.64 o 
 -19   5   4        1.74      529.84    709.07 o 
 -17   5   4      156.34      556.68   1059.77 o 
 -15   5   4       19.03       66.87    593.78 o 
 -13   5   4      424.89      110.52    525.63 o 
 -11   5   4       68.35     -363.45    370.75 o 
  -9   5   4     2726.35     1943.53    556.21 o 
  -7   5   4     2313.54     2430.38    357.30 o 
  -5   5   4        1.71       39.72    154.81 o 
  -3   5   4      110.03      255.42    150.65 o 
  -1   5   4     1329.90     1180.18    250.10 o 
   1   5   4      287.64      315.34    160.68 o 
   3   5   4      727.85      581.90    231.36 o 
   5   5   4       17.60      -98.91    177.02 o 
   7   5   4      319.02      155.09    218.81 o 
   9   5   4       67.50     -285.54    285.54 o 
  11   5   4      338.27     -303.30    600.60 o 
  13   5   4       90.79       52.21    492.21 o 
  15   5   4      240.15     1368.93    765.39 o 
  17   5   4        9.51      355.14   1056.73 o 
 -20   6   4     6327.74     5102.32   1083.55 o 
 -18   6   4      249.44     -286.96    637.89 o 
 -16   6   4    28103.54    30108.03   3360.20 o 
 -14   6   4      616.64      493.15    680.77 o 
 -12   6   4    65950.52    65047.91   3839.06 o 
 -10   6   4     1242.39     1330.14    429.04 o 
  -8   6   4   188880.52   189979.92   2730.54 o 
  -6   6   4   106086.25   109908.41   1837.04 o 
  -4   6   4    90842.09    86698.27   1651.20 o 
  -2   6   4    22861.65    20625.35    748.88 o 
   0   6   4   164654.70   163942.27   2279.69 o 
   2   6   4      944.90      856.96    250.28 o 
   4   6   4   107437.55   109227.35   2056.34 o 
   6   6   4      208.70      347.38    212.94 o 
   8   6   4    98435.32    98084.59   2828.85 o 
  10   6   4    17938.73    16882.14   1295.01 o 
  12   6   4    32357.13    32741.79   1911.46 o 
  14   6   4     7334.80     5217.50    998.44 o 
  16   6   4     7220.50     4288.66   6086.98 o 
  18   6   4      863.62      257.05   1158.24 o 
 -19   7   4       17.92        4.42   3320.61 o 
 -17   7   4        6.63     -406.16    573.00 o 
 -15   7   4        2.07     -417.71    417.71 o 
 -13   7   4       25.80      305.98    397.53 o 
 -11   7   4      130.96      356.85    304.61 o 
  -9   7   4      388.63      109.34    229.99 o 
  -7   7   4     3707.20     4286.95    474.10 o 
  -5   7   4       36.73       10.61    174.17 o 
  -3   7   4     1981.97     2131.62    320.84 o 
  -1   7   4      521.30      429.11    194.52 o 
   1   7   4     2677.80     2914.08    411.14 o 
   3   7   4     1179.14     1262.91    294.50 o 
   5   7   4     3064.61     2648.47    417.50 o 
   7   7   4      461.46      134.48    245.14 o 
   9   7   4     1188.57     1398.11    588.47 o 
  11   7   4      175.98      206.05    427.38 o 
  13   7   4      324.46     1151.79    594.51 o 
  15   7   4      111.60     -613.47    613.47 o 
  17   7   4      417.02      821.76   1228.23 o 
 -18   8   4     1988.67     1401.67    746.98 o 
 -16   8   4      583.50      484.86    664.30 o 
 -14   8   4     2988.25     2579.97    822.31 o 
 -12   8   4      268.60      306.69    307.98 o 
 -10   8   4     1074.64     1027.34    327.42 o 
  -8   8   4     7791.23     7421.37    534.86 o 
  -6   8   4     1988.21     1445.54    300.18 o 
  -4   8   4     4790.22     4670.78    626.86 o 
  -2   8   4      708.05      969.61    306.36 o 
   0   8   4        5.13      172.78    189.55 o 
   2   8   4     4626.75     5515.92    550.27 o 
   4   8   4     9981.92     8480.90    661.75 o 
   6   8   4     4024.58     4792.72    608.03 o 
   8   8   4     7204.21     7894.03    974.22 o 
  10   8   4     1195.04     1419.11    563.66 o 
  12   8   4      959.27     1434.25    600.23 o 
  14   8   4       59.70     -273.87    612.03 o 
  16   8   4      630.64      487.01    792.07 o 
 -19   9   4       77.25     -836.27    836.27 o 
 -17   9   4      577.42     -707.56    707.56 o 
 -15   9   4      256.90       -1.69    603.24 o 
 -13   9   4      829.19      840.56    576.29 o 
 -11   9   4      205.84     -189.73    412.38 o 
  -9   9   4     1197.17     1317.34    472.47 o 
  -7   9   4       64.25      345.04    266.96 o 
  -5   9   4      753.47      951.29    325.66 o 
  -3   9   4      144.76     -124.55    229.10 o 
  -1   9   4     1595.52      739.86    341.29 o 
   1   9   4      880.32      852.77    340.84 o 
   3   9   4     1611.77     1036.31    326.04 o 
   5   9   4      162.91      270.00    248.31 o 
   7   9   4     1261.42     1193.98    473.96 o 
   9   9   4      119.28       96.36    426.72 o 
  11   9   4      323.23      617.20    525.56 o 
  13   9   4      200.96     -424.52    549.05 o 
  15   9   4       18.37     -747.83    747.83 o 
 -18  10   4      154.48     1116.28    765.39 o 
 -16  10   4    20979.67    22073.71   2154.75 o 
 -14  10   4     6070.45     5133.04    979.40 o 
 -12  10   4    41887.71    43158.11   3020.19 o 
 -10  10   4     7054.72     5656.06    957.65 o 
  -8  10   4    95665.44    97606.32   3499.78 o 
  -6  10   4    16277.93    15326.12   1081.30 o 
  -4  10   4    70625.17    68784.34   2201.40 o 
  -2  10   4       69.91      304.77    281.49 o 
   0  10   4   161943.72   164835.91   3354.85 o 
   2  10   4    25331.69    24834.48   1073.34 o 
   4  10   4    67421.19    71023.20   1945.48 o 
   6  10   4     4401.98     3822.73    827.17 o 
   8  10   4    60037.69    60283.46   2408.20 o 
  10  10   4     4839.27     4730.55   1130.84 o 
  12  10   4    14493.14    12895.46   1918.10 o 
  14  10   4       11.67      668.47    804.85 o 
  16  10   4    10831.12    12484.06   1996.46 o 
 -17  11   4        0.34     -673.36    673.36 o 
 -15  11   4      276.09      700.30    805.97 o 
 -13  11   4      484.66      963.59    599.93 o 
 -11  11   4       86.26     -402.62    402.62 o 
  -9  11   4      307.84      789.46    503.48 o 
  -7  11   4     1260.97     1838.02    477.05 o 
  -5  11   4     1943.10     1833.88    448.51 o 
  -3  11   4      249.49      -47.43    294.15 o 
  -1  11   4      423.53      580.17    324.12 o 
   1  11   4     1322.18     1550.95    414.26 o 
   3  11   4      566.86      495.11    398.78 o 
   5  11   4     1011.07      893.90    429.51 o 
   7  11   4       43.00     -339.92    493.93 o 
   9  11   4      376.35      815.22    704.57 o 
  11  11   4        0.68     -355.99    664.12 o 
  13  11   4       79.30     1186.10    827.06 o 
  15  11   4        4.32     -899.92    899.92 o 
 -16  12   4     1350.06     1736.89    928.16 o 
 -14  12   4     1939.14      980.88    683.13 o 
 -12  12   4    16385.35    19867.88   1664.79 o 
 -10  12   4      809.37      535.43    635.18 o 
  -8  12   4     5362.61     4164.79   1012.37 o 
  -6  12   4     2570.43     2248.28    568.50 o 
  -4  12   4    52406.11    53725.93   2131.13 o 
  -2  12   4    13884.38    14364.89   1143.53 o 
   0  12   4     6731.65     7883.14   1173.59 o 
   2  12   4      101.98      171.73    843.84 o 
   4  12   4    22366.53    23017.93   1793.83 o 
   6  12   4    18116.39    20459.70   2435.64 o 
   8  12   4      437.65      325.61    633.57 o 
  10  12   4     1567.72     1236.97    836.69 o 
  12  12   4     7777.49     7151.80   1580.96 o 
  14  12   4     4049.10     5806.80   1534.00 o 
 -15  13   4       51.87     -472.87    730.87 o 
 -13  13   4      445.54      161.26    765.91 o 
 -11  13   4      173.38      120.52    642.23 o 
  -9  13   4       75.04     -588.41    588.41 o 
  -7  13   4        9.75      159.55    497.15 o 
  -5  13   4     1410.86     1418.96    588.34 o 
  -3  13   4      922.20      957.80    654.46 o 
  -1  13   4       61.33      732.99    529.00 o 
   1  13   4      129.81     -358.67    438.99 o 
   3  13   4       93.50     -478.46    478.46 o 
   5  13   4      235.10      686.08    907.34 o 
   7  13   4       36.05      467.69   1550.68 o 
   9  13   4      156.25      240.14    858.99 o 
  11  13   4       61.05      251.14    973.08 o 
  13  13   4      190.60      303.38   1144.51 o 
 -14  14   4       80.67     -636.70   1924.64 o 
 -12  14   4     9675.29     6727.74   2128.38 o 
 -10  14   4     4925.32     3770.99   1572.60 o 
  -8  14   4     1777.01     1044.52    915.62 o 
  -6  14   4     1359.18     1335.40    870.68 o 
  -4  14   4    30281.49    28562.22   2097.33 o 
  -2  14   4    10471.52    10609.50   1723.64 o 
   0  14   4     2541.82     3273.23   1042.77 o 
   2  14   4      363.13     -157.10    533.37 o 
   4  14   4    33504.58    37700.21   3410.29 o 
   6  14   4     3634.55     4104.51   2280.94 o 
   8  14   4     4349.69     2917.69   1248.82 o 
  10  14   4     2203.92      595.00   1100.28 o 
  12  14   4     6321.03     2559.26   1794.30 o 
 -13  15   4      196.51     -892.89   1483.68 o 
 -11  15   4        1.73     -281.01    905.27 o 
  -9  15   4      915.30     1198.23    978.64 o 
  -7  15   4       63.21     -157.87    809.87 o 
  -5  15   4      250.01     -635.60    635.60 o 
  -3  15   4       52.80     -100.79    565.54 o 
  -1  15   4     2067.44     2780.54    876.82 o 
   1  15   4      378.80     -242.39    552.35 o 
   3  15   4     1294.05      429.54    732.25 o 
   5  15   4       66.41      225.79    946.34 o 
   7  15   4      886.36     1079.20   1044.68 o 
   9  15   4        6.02      590.03   1035.95 o 
  11  15   4       88.17       20.45   1038.97 o 
 -12  16   4     3802.57     3820.96   4703.19 o 
 -10  16   4        0.77     -777.11    980.02 o 
  -8  16   4    21715.50    20742.80   2894.88 o 
  -6  16   4     4422.78     4573.29   2883.92 o 
  -4  16   4     7227.11     6873.69   1312.99 o 
  -2  16   4      473.15      123.60    657.48 o 
   0  16   4    49395.27    56680.96   3279.56 o 
   2  16   4    17366.49    19570.35   1955.50 o 
   4  16   4    11111.72    13630.91   2569.69 o 
   6  16   4     1577.84      947.37   1037.98 o 
   8  16   4    14886.90    19368.84   2894.05 o 
  10  16   4     1767.94     2751.17   1552.32 o 
 -11  17   4      130.68     1215.96   1372.90 o 
  -9  17   4       56.53      943.06   1069.82 o 
  -7  17   4      360.37      -65.98   1530.58 o 
  -5  17   4       58.66     -411.48    945.88 o 
  -3  17   4      105.06      444.68    876.83 o 
  -1  17   4       13.82     -304.09    733.02 o 
   1  17   4      710.57      820.50    739.46 o 
   3  17   4      225.38      815.41   1091.99 o 
   5  17   4      380.75     -617.54   1099.73 o 
   7  17   4        5.12      276.48   1113.63 o 
   9  17   4      458.61    -1065.24   1065.24 o 
 -10  18   4       61.21      533.76    930.27 o 
  -8  18   4       40.44     -602.09   1499.51 o 
  -6  18   4      539.58     1298.48   1047.73 o 
  -4  18   4     2001.02     2605.09   1419.66 o 
  -2  18   4     3116.52     3369.92   1074.11 o 
   0  18   4     1741.36      909.45    855.86 o 
   2  18   4      515.45     -896.09    896.09 o 
   4  18   4      948.25     -259.82   1005.32 o 
   6  18   4     1200.24       17.02   2100.05 o 
   8  18   4       48.72     1631.07   2050.11 o 
  -7  19   4       65.06      684.80    997.02 o 
  -5  19   4      269.86      566.03   1052.54 o 
  -3  19   4       39.32      540.63   1705.38 o 
  -1  19   4       92.39       22.30    786.03 o 
   1  19   4        5.44      584.57   1212.23 o 
   3  19   4      143.52     -128.94   1119.19 o 
   5  19   4       76.66    -1120.35   1120.35 o 
  -4  20   4     6041.16     7629.72   1706.67 o 
  -2  20   4      778.35     1298.68   1026.60 o 
   0  20   4     2748.65     2391.03   4787.85 o 
 -21   1   5      636.00     -402.40    821.96 o 
 -19   1   5     2585.99     3327.25    957.69 o 
 -15   1   5    20926.91    22928.80   3083.08 o 
 -11   1   5    51910.70    48974.73   1922.81 o 
  -9   1   5    27823.51    27708.48   1306.96 o 
  -7   1   5   168332.80   164086.61   2791.36 o 
  -5   1   5    49907.65    52167.02   2027.71 o 
  -3   1   5   162384.95   154222.33   4525.34 o 
  -1   1   5    50648.89    47380.22   1328.93 o 
   1   1   5   217700.64   223478.05   2154.73 o 
   3   1   5     9330.57     9118.73    416.18 o 
   5   1   5    90133.33    91930.52   1574.62 o 
   7   1   5    13546.87    13516.99    810.62 o 
   9   1   5    41591.14    42926.93   1561.27 o 
  11   1   5     4619.91     4765.30    761.07 o 
  13   1   5    14320.36    13369.52   2218.70 o 
  15   1   5      833.69      298.88   1174.27 o 
  17   1   5     5996.32     5599.41   1664.69 o 
 -20   2   5     3829.43     1009.74   1002.33 o 
 -18   2   5      391.82      772.54    853.05 o 
 -14   2   5     6257.35     3989.36   1505.60 o 
 -12   2   5    31907.81    31882.89   2368.43 o 
 -10   2   5     6293.99     7706.54    826.01 o 
  -8   2   5   102565.27   106243.09   2393.63 o 
  -6   2   5    19982.57    17652.09   1379.25 o 
  -4   2   5    90683.59    87352.19   2107.29 o 
  -2   2   5     9182.82     8069.44    581.10 o 
   0   2   5   134092.73   127592.63   2202.75 o 
   2   2   5    44359.69    47154.00   1395.30 o 
   4   2   5    55721.32    55183.39   1656.87 o 
   6   2   5     5583.56     5739.74    665.21 o 
   8   2   5    42129.68    42031.08   1499.65 o 
  10   2   5     3846.27     4155.87    695.65 o 
  12   2   5    12657.51    13295.60   1239.39 o 
  14   2   5     2114.61      980.93    835.46 o 
  16   2   5     3952.45     3530.81   1347.60 o 
  18   2   5     1236.56     2520.84   1263.81 o 
 -21   3   5      216.21       -0.80    838.66 o 
 -19   3   5       45.60     -146.73    676.58 o 
 -17   3   5     3448.11     2915.07   1177.00 o 
 -15   3   5    12202.72    11135.12   2018.62 o 
 -13   3   5      536.33      -17.93    533.49 o 
 -11   3   5     1901.06     1423.40    571.60 o 
  -9   3   5     5145.56     4388.12    584.67 o 
  -7   3   5    44654.30    44195.64   1326.01 o 
  -5   3   5    14234.44    12441.61    849.57 o 
  -3   3   5     3471.20     3432.28    419.56 o 
  -1   3   5     4937.24     4259.27    418.19 o 
   1   3   5    40253.08    41332.64    957.67 o 
   3   3   5       66.03      171.56    192.75 o 
   5   3   5     6343.04     7794.14    759.49 o 
   7   3   5    10945.98    11471.79    911.26 o 
   9   3   5    13237.42    13009.71    963.41 o 
  11   3   5     1693.98     2013.88    497.59 o 
  13   3   5     3283.91     4297.45   1087.62 o 
  15   3   5     1134.73     1750.91   1046.62 o 
  17   3   5      892.49      111.55   1183.53 o 
 -20   4   5     3200.76     1726.08    926.72 o 
 -18   4   5     1642.47      551.71    737.25 o 
 -16   4   5     1204.88     1385.12    962.90 o 
 -14   4   5      295.40      573.17    596.49 o 
 -12   4   5    20729.82    19069.74   1206.19 o 
 -10   4   5     9918.47    10518.20    836.48 o 
  -8   4   5    20834.16    20543.85    975.80 o 
  -6   4   5     1198.55     1144.47    314.13 o 
  -4   4   5    86038.23    84565.91   1701.37 o 
  -2   4   5    17590.51    16043.21    723.32 o 
   0   4   5    14860.10    14093.41    651.73 o 
   2   4   5     4865.08     4945.13    510.78 o 
   4   4   5    26356.04    24111.85   1180.49 o 
   6   4   5    15255.33    13225.46   1290.18 o 
   8   4   5      413.49      475.12    340.42 o 
  10   4   5      156.93     -314.70    314.70 o 
  12   4   5      796.28     1297.61    488.45 o 
  14   4   5     1049.75      354.43   1506.82 o 
  16   4   5       18.67     1072.15   1099.90 o 
  18   4   5        6.43    -1126.80   1126.80 o 
 -21   5   5     2461.62     2361.32   1050.18 o 
 -19   5   5     9432.60    10508.94   1505.92 o 
 -17   5   5      235.54      -29.59    550.83 o 
 -15   5   5     2881.95     2635.65    623.18 o 
 -13   5   5    23091.32    22988.63   1338.03 o 
 -11   5   5    71193.32    75759.04   2199.26 o 
  -9   5   5      741.56      447.59    241.49 o 
  -7   5   5    19549.15    19904.40   1082.21 o 
  -5   5   5    75504.66    73603.05   1657.58 o 
  -3   5   5   199778.67   199748.86   2825.88 o 
  -1   5   5     1477.12     1338.83    262.05 o 
   1   5   5   124302.82   124540.93   2012.64 o 
   5   5   5   147444.78   142828.67   3065.31 o 
   7   5   5     2326.16     1781.24    480.22 o 
   9   5   5    23504.63    21977.48   1407.83 o 
  11   5   5    14629.39    14832.24   1310.11 o 
  13   5   5    19651.04    19833.69   1646.43 o 
  15   5   5     1139.24     -595.49    832.95 o 
  17   5   5     2767.00     1992.51   3173.83 o 
 -20   6   5     2157.51      910.15    963.59 o 
 -18   6   5     1118.49     2425.24    802.06 o 
 -16   6   5     1493.87     1850.04    607.99 o 
 -14   6   5      581.55      556.65    392.10 o 
 -12   6   5    14369.46    14609.68   1021.23 o 
 -10   6   5     4761.46     4234.82    546.58 o 
  -8   6   5       28.86     -192.46    192.46 o 
  -6   6   5      355.16      415.19    215.99 o 
  -4   6   5    17130.27    16834.80    819.29 o 
  -2   6   5    14337.43    12839.75    680.32 o 
   0   6   5     2966.81     3035.93    433.25 o 
   2   6   5      698.44      476.22    212.99 o 
   4   6   5    21345.24    20587.94    887.53 o 
   6   6   5     1603.59     1656.99    337.18 o 
   8   6   5      341.15      530.38    362.31 o 
  10   6   5     4083.15     3974.83    795.10 o 
  12   6   5     5998.31     5812.49    966.75 o 
  14   6   5      326.78      391.36    568.58 o 
  16   6   5       80.37     -290.81   1176.71 o 
 -19   7   5      147.79      -82.60   1850.33 o 
 -17   7   5     5030.33     5871.72   1022.91 o 
 -15   7   5    12424.74    13208.74   1211.05 o 
 -13   7   5        1.92      129.37    323.73 o 
 -11   7   5     3405.19     3005.35    511.29 o 
  -9   7   5    47180.66    49274.62   1472.96 o 
  -7   7   5    85344.85    88985.11   1978.76 o 
  -5   7   5     8968.31     9192.14   1009.23 o 
  -3   7   5     9693.77     9237.95    571.52 o 
  -1   7   5    44455.24    43718.81   1392.42 o 
   1   7   5    70989.99    68052.00   1648.13 o 
   3   7   5       12.03      313.77    198.47 o 
   5   7   5    12327.63    12317.60    822.24 o 
   7   7   5     9093.36     7456.45    971.17 o 
   9   7   5    22046.07    21129.71   1478.03 o 
  11   7   5     2052.10     2216.62    670.68 o 
  13   7   5        4.00     -533.51    533.51 o 
  15   7   5      645.48     1274.88    813.28 o 
  17   7   5     2849.59     1788.19   2461.22 o 
 -20   8   5     2629.81     1150.07   1170.73 o 
 -18   8   5      401.65      269.06    691.05 o 
 -16   8   5    15253.44    14162.29   1746.48 o 
 -14   8   5     5441.88     4730.66   1032.14 o 
 -12   8   5    15840.59    15305.73   1028.16 o 
 -10   8   5      426.34      480.94    282.40 o 
  -8   8   5    66631.24    67258.99   1792.95 o 
  -6   8   5    14500.43    13190.80    925.02 o 
  -4   8   5    39140.75    38884.39   2197.42 o 
  -2   8   5     1235.37     1221.16    268.30 o 
   0   8   5    94513.87    92722.41   2195.17 o 
   2   8   5    28915.11    27833.51   1148.03 o 
   4   8   5    21398.95    21876.56   1025.79 o 
   6   8   5     1409.54     1218.01    437.66 o 
   8   8   5    31114.71    29258.14   1684.28 o 
  10   8   5     9116.70     7771.16   1336.07 o 
  12   8   5      774.89      775.01    616.21 o 
  14   8   5       53.64      749.66    663.75 o 
  16   8   5     5140.77     3263.44   1492.64 o 
 -19   9   5     1882.31      926.36    756.66 o 
 -17   9   5      652.74     -660.55    660.55 o 
 -15   9   5    18682.81    18372.34   2230.47 o 
 -13   9   5      184.43      331.01    535.72 o 
 -11   9   5    12555.56    11509.49   1393.80 o 
  -9   9   5     6559.06     6932.26   1130.65 o 
  -7   9   5    56239.49    56208.36   2026.53 o 
  -5   9   5       15.54      -33.88    266.79 o 
  -3   9   5    20462.02    19572.65   1182.90 o 
  -1   9   5    35410.39    34274.39   1529.26 o 
   1   9   5    77228.52    78629.45   1884.60 o 
   3   9   5      260.83     -232.50    232.50 o 
   5   9   5     7384.59     5904.70    840.43 o 
   7   9   5    13027.62    13458.27   1192.16 o 
   9   9   5    24455.07    23376.05   1589.74 o 
  11   9   5      243.05     -564.41    576.11 o 
  13   9   5     1701.30      594.33    697.48 o 
  15   9   5     6076.86     6107.47   1413.84 o 
 -18  10   5        2.86     1352.91    891.86 o 
 -16  10   5       10.48     -654.13    674.20 o 
 -14  10   5      258.72      390.23    565.37 o 
 -12  10   5     1585.57     2146.72    670.48 o 
 -10  10   5      775.00      343.22    527.40 o 
  -8  10   5      149.54     -242.97    401.30 o 
  -6  10   5        0.68     -194.11    276.46 o 
  -4  10   5     2838.26     2592.02    536.35 o 
  -2  10   5    12249.87    12458.10    976.64 o 
   0  10   5     1570.69      678.23    687.64 o 
   2  10   5      263.12      -22.33    278.42 o 
   4  10   5     9251.14     8720.97    768.45 o 
   6  10   5     9527.95     9849.81   1061.96 o 
   8  10   5       23.86      191.23    437.93 o 
  10  10   5       29.22     -197.68    501.75 o 
  12  10   5      560.91     1564.30    823.78 o 
  14  10   5     2971.50     4632.63   1310.17 o 
 -17  11   5     2077.10     2901.06   1453.83 o 
 -15  11   5     6483.47     7948.24   1366.97 o 
 -13  11   5     8640.37    10317.17   1463.69 o 
 -11  11   5    25088.13    27196.19   2521.95 o 
  -9  11   5     5983.22     7665.39   1302.55 o 
  -7  11   5    30493.38    28073.66   1573.46 o 
  -5  11   5    14689.27    15126.22   1146.40 o 
  -3  11   5    65600.61    66883.90   2345.31 o 
  -1  11   5     1689.37     1420.74    456.90 o 
   1  11   5    18641.58    18572.33   1193.76 o 
   3  11   5    26995.34    26785.06   1439.98 o 
   5  11   5    53182.77    57640.58   2818.05 o 
   7  11   5     1751.45     2333.26    683.89 o 
   9  11   5    10617.07     8188.87   1423.54 o 
  11  11   5     3530.82     4641.45   1162.97 o 
  13  11   5     9304.05     9756.43   1854.87 o 
  15  11   5        3.28     -950.18    950.18 o 
 -16  12   5     3250.03     3079.41   1073.19 o 
 -14  12   5      642.32      698.16    774.99 o 
 -12  12   5    10390.99    11200.68   1766.58 o 
 -10  12   5     2296.00     3089.01    917.74 o 
  -8  12   5    12207.27    10324.68   1485.30 o 
  -6  12   5     1568.45      907.57    503.82 o 
  -4  12   5    24282.11    24272.92   1512.44 o 
  -2  12   5     2573.21     1993.31    543.38 o 
   0  12   5    11298.46    11244.75   1283.50 o 
   2  12   5     1942.74     1085.98    538.54 o 
   4  12   5    22869.72    24262.34   5108.82 o 
   6  12   5      564.47     1185.36    894.58 o 
   8  12   5     3482.17     5043.61   1137.59 o 
  10  12   5       61.76      818.48    782.80 o 
  12  12   5     4182.73     3265.30   1365.35 o 
  14  12   5      330.51      619.74    931.48 o 
 -17  13   5     1442.74    -1588.44   1588.44 o 
 -15  13   5      402.68      639.63    850.25 o 
 -13  13   5     1475.99      785.53    872.88 o 
 -11  13   5     1008.23     1370.84    767.86 o 
  -9  13   5     4705.93     4535.51   1067.36 o 
  -7  13   5      233.62     -198.21    462.56 o 
  -5  13   5     1382.50     1615.90    591.46 o 
  -3  13   5     1511.66     1543.72    638.92 o 
  -1  13   5      138.62      231.80    478.71 o 
   1  13   5       31.52      565.18    497.16 o 
   3  13   5     2977.29     2580.31    839.32 o 
   5  13   5      359.34     1011.83    853.20 o 
   7  13   5        0.98     -753.52    753.52 o 
   9  13   5      576.41      317.60    941.94 o 
  11  13   5     1007.15      430.24   1162.37 o 
  13  13   5        6.36     -988.37   1551.28 o 
 -16  14   5     2618.40     3388.42   1364.58 o 
 -14  14   5      787.34     1309.78    863.77 o 
 -12  14   5     3914.42     3654.82   1099.55 o 
 -10  14   5     1210.52      933.16    857.25 o 
  -8  14   5     6726.42     5264.40   2587.30 o 
  -6  14   5     2949.48     2226.38   1079.38 o 
  -4  14   5     7180.00     8933.22   1399.25 o 
  -2  14   5     2880.51     3043.22    923.64 o 
   0  14   5     7099.67     6465.98   1276.43 o 
   2  14   5     2986.52     2513.25   1178.26 o 
   4  14   5     3163.38     2098.69   1331.05 o 
   6  14   5      944.17     2025.15   1080.20 o 
   8  14   5     3107.17     1977.62   1249.18 o 
  10  14   5     2296.08     1996.84   1172.24 o 
  12  14   5      645.19     1186.83   1270.79 o 
 -13  15   5      263.38     1273.23   1118.19 o 
 -11  15   5     9326.31     3441.20   5351.84 o 
  -9  15   5      989.30     1472.70   1148.49 o 
  -7  15   5    17308.44    20854.55   3864.51 o 
  -5  15   5     1398.40      486.64    704.57 o 
  -3  15   5    18220.05    20779.72   1925.92 o 
  -1  15   5     2472.98     3189.93    872.62 o 
   1  15   5     5352.71     4172.80   1135.75 o 
   3  15   5     8925.13     8211.16   3820.04 o 
   5  15   5     5557.26     4818.87   1647.33 o 
   7  15   5     3609.59     4135.12   1561.97 o 
   9  15   5     6317.52     2447.25   5138.06 o 
  11  15   5      497.30     1405.16   1257.79 o 
 -12  16   5      301.03       21.76   1149.56 o 
 -10  16   5      190.68     -834.61    834.61 o 
  -8  16   5      480.08      809.84   1130.42 o 
  -6  16   5       27.24     -720.79    720.79 o 
  -4  16   5     1236.46     1579.06    785.05 o 
  -2  16   5      455.38      289.90    818.27 o 
   0  16   5      146.04      549.38    821.43 o 
   2  16   5     3526.01     3252.12   1315.28 o 
   4  16   5      581.77     1242.95   1139.29 o 
   6  16   5      751.25     2914.83   1364.23 o 
   8  16   5      159.24      269.10   1109.15 o 
  10  16   5      621.30     1256.21   1250.84 o 
 -11  17   5     1185.94     1181.89   1366.74 o 
  -9  17   5     3267.16     -167.76   1771.16 o 
  -7  17   5     4202.61     4396.23   2256.58 o 
  -5  17   5     2020.05     2107.11   1141.91 o 
  -3  17   5     3826.67     4265.46   1192.39 o 
  -1  17   5     4348.27     4503.43   1201.05 o 
   1  17   5     9995.71    10819.99   2779.76 o 
   3  17   5        4.91     -169.52    970.80 o 
   5  17   5     1076.77     2592.36   1315.05 o 
   7  17   5      449.31       33.92   1079.63 o 
   9  17   5     2470.33     1189.52   1262.48 o 
 -10  18   5      208.83     1422.14   1356.61 o 
  -8  18   5     4504.11     1861.26   1654.82 o 
  -6  18   5     1513.14      872.98   1124.06 o 
  -4  18   5     3837.54     1941.29   1312.53 o 
  -2  18   5      336.42      705.39    774.93 o 
   0  18   5     6244.11     2080.82   4390.13 o 
   2  18   5     1231.44     2101.83   1434.34 o 
   4  18   5     1319.13    -1146.07   1146.07 o 
   6  18   5        6.10     -705.63   1084.70 o 
  -7  19   5     2958.43     2314.87   1428.21 o 
  -5  19   5      299.64     -998.06    998.06 o 
  -3  19   5     1023.39      306.73   1058.05 o 
  -1  19   5      666.19     1522.20   1037.02 o 
   1  19   5     3583.53     2137.74   3583.73 o 
   3  19   5        1.45     1469.32   1346.72 o 
  -2  20   5     1200.92     2015.26   1378.75 o 
   0  20   5        6.25    -1696.85   1696.85 o 
 -20   0   6      128.13     -127.35   1031.17 o 
 -18   0   6       73.00     -704.38    704.38 o 
 -16   0   6     1080.70     2049.42   1208.38 o 
 -14   0   6      629.96      475.26    698.25 o 
 -12   0   6      476.07     -231.31    425.74 o 
 -10   0   6     1530.20     1665.44    608.55 o 
  -8   0   6    14095.60    13328.19   1246.46 o 
  -6   0   6     2057.98     1506.82    688.24 o 
  -4   0   6     5568.78     5906.70   1283.91 o 
  -2   0   6      849.79      929.43    573.74 o 
   0   0   6    19162.97    18378.20   1523.27 o 
   2   0   6     4828.33     5799.36    577.84 o 
   4   0   6     5524.42     5258.50    632.73 o 
   6   0   6      513.14      316.86    288.78 o 
   8   0   6     6270.61     5950.00    778.76 o 
  10   0   6     1514.84      963.22    609.11 o 
  12   0   6     1774.66      707.73   1046.37 o 
  14   0   6      128.40      768.64   1074.39 o 
  16   0   6     1125.51     1359.43   1385.01 o 
  18   0   6       33.98    -1431.30   1431.30 o 
 -21   1   6        6.91     -271.06    775.88 o 
 -19   1   6     7764.62     9298.87   1441.46 o 
 -17   1   6     1603.83     1371.84    720.45 o 
 -15   1   6    37544.25    38736.32   2111.93 o 
 -13   1   6       62.75      -63.08    326.08 o 
 -11   1   6     9756.64    10376.45    905.83 o 
  -9   1   6    71511.57    69896.46   2082.96 o 
  -7   1   6   174858.41   175575.52   4277.37 o 
  -5   1   6     2080.18     2114.85    825.89 o 
  -3   1   6    64923.72    69848.79   2546.56 o 
  -1   1   6    75830.79    73510.63   2677.84 o 
   1   1   6   264096.84   283196.19   3343.51 o 
   3   1   6     5963.79     5567.77    375.36 o 
   5   1   6     8981.87     8505.07    515.58 o 
   7   1   6    38061.78    38539.10   1408.52 o 
   9   1   6    69095.23    70294.07   2132.25 o 
  11   1   6       22.25     -219.52    445.36 o 
  13   1   6     3176.62     3008.60   1031.14 o 
  15   1   6     5285.85     2377.22   1074.60 o 
  17   1   6     5243.10     5423.85   1617.22 o 
 -20   2   6      104.08     -296.74    631.80 o 
 -18   2   6       15.19      -50.11    537.98 o 
 -16   2   6       10.50     -112.06    501.43 o 
 -14   2   6      400.96      485.19    443.76 o 
 -12   2   6     1553.29     1361.11    461.89 o 
 -10   2   6     1443.99     1640.32    449.36 o 
  -8   2   6       92.07      -34.05    380.66 o 
  -6   2   6       10.33      -80.96    259.74 o 
  -4   2   6     2117.54     1590.39    479.96 o 
  -2   2   6      166.23      114.76    208.89 o 
   0   2   6      113.09      284.11    193.61 o 
   2   2   6     1207.88     1629.41    363.64 o 
   4   2   6     3496.26     2822.53    485.19 o 
   6   2   6      469.85      400.86    280.55 o 
   8   2   6      820.00      657.00    320.75 o 
  10   2   6       42.53       30.58    352.21 o 
  12   2   6     1159.32     1939.76    633.87 o 
  14   2   6       69.71      800.38    774.55 o 
  16   2   6      116.76      490.78    812.02 o 
 -21   3   6     2273.19     2299.81   1050.35 o 
 -19   3   6    27453.85    31980.14   3077.38 o 
 -17   3   6      838.99     1387.18    659.78 o 
 -15   3   6    33336.05    34146.57   1972.02 o 
 -13   3   6    33658.52    33646.28   1791.25 o 
 -11   3   6   163616.70   170930.17   3627.48 o 
  -9   3   6     2799.67     2715.33    466.92 o 
  -7   3   6   159676.22   162333.75   3501.22 o 
  -5   3   6    29030.66    26485.04   1485.41 o 
  -3   3   6   379500.00   382739.47   3802.62 o 
  -1   3   6    19098.91    17634.33    922.84 o 
   3   3   6   175891.56   183603.41   4554.83 o 
   5   3   6   213859.67   216260.55   3711.11 o 
   7   3   6      389.62      760.27    338.04 o 
   9   3   6    38158.06    38747.28   1836.76 o 
  11   3   6     4766.95     4356.05    782.32 o 
  13   3   6    26446.68    27538.28   2709.69 o 
  15   3   6       57.30       -7.88    804.36 o 
  17   3   6     1571.76      703.85   1158.58 o 
 -20   4   6      144.17      195.78    788.60 o 
 -18   4   6      495.36      509.09    665.84 o 
 -16   4   6      322.90      317.56    517.12 o 
 -14   4   6      156.73      426.38    414.40 o 
 -12   4   6     1540.84     1246.81    388.41 o 
 -10   4   6     1841.67     1054.90    355.35 o 
  -8   4   6     2395.07     1816.11    475.77 o 
  -6   4   6     4181.51     4008.67    643.80 o 
  -4   4   6     5804.79     5450.47    573.60 o 
  -2   4   6     3679.61     3593.78    451.74 o 
   0   4   6     3719.87     3708.09    406.18 o 
   2   4   6        9.20     -279.15    284.36 o 
   4   4   6     7303.87     6246.33    780.10 o 
   6   4   6      804.80      605.65    388.21 o 
   8   4   6     2133.46     1710.99    490.86 o 
  10   4   6       99.43       87.27    449.88 o 
  12   4   6     1249.94      828.89    568.19 o 
  14   4   6      142.04     -169.29    762.12 o 
  16   4   6      269.89      437.10   1045.72 o 
 -21   5   6      127.14     -314.60    832.38 o 
 -19   5   6       30.21      298.51    666.10 o 
 -17   5   6    10585.05    10753.21   1454.78 o 
 -15   5   6    10497.04    11382.15   1382.12 o 
 -13   5   6       28.75     -303.03    303.09 o 
 -11   5   6      551.14      273.15    307.63 o 
  -9   5   6      139.42      151.38    250.49 o 
  -7   5   6     3504.70     3082.48    537.09 o 
  -5   5   6     1618.36      962.24    278.61 o 
  -3   5   6      292.94      467.95    209.23 o 
  -1   5   6     1928.96     1319.86    298.71 o 
   1   5   6    26352.95    23526.38    914.06 o 
   3   5   6    18831.66    19013.77   1100.14 o 
   5   5   6       78.90       -0.59    244.56 o 
   7   5   6      475.39      226.39    303.47 o 
   9   5   6    10571.32    10637.19   1113.59 o 
  11   5   6        9.38       20.91    421.73 o 
  13   5   6     3652.72     4628.32   1156.08 o 
  15   5   6       48.25     1054.19   1213.25 o 
  17   5   6      783.53     1043.58   1204.42 o 
 -20   6   6      129.62      814.90    967.93 o 
 -18   6   6      222.85      403.00    617.68 o 
 -16   6   6     3020.20     2920.00    742.36 o 
 -14   6   6      491.38     1071.81    581.79 o 
 -12   6   6      819.66      971.08    377.05 o 
 -10   6   6      208.02       57.78    306.31 o 
  -8   6   6      680.77     1003.63    316.97 o 
  -6   6   6      661.61      648.21    267.86 o 
  -4   6   6     2883.06     2679.60    402.66 o 
  -2   6   6      204.60      274.83    213.98 o 
   0   6   6     5743.81     6059.06    557.70 o 
   2   6   6      218.01      225.10    190.37 o 
   4   6   6     4082.85     3217.66    383.43 o 
   6   6   6       78.04       53.77    304.75 o 
   8   6   6     2611.51     3276.04    695.49 o 
  10   6   6      327.85      410.55    462.47 o 
  12   6   6      899.90      831.51    585.69 o 
  14   6   6      101.32      826.54    746.66 o 
  16   6   6      409.24      508.78   1230.65 o 
 -19   7   6     7903.03     8715.30   1840.71 o 
 -17   7   6     3307.51     1509.83    785.75 o 
 -15   7   6    47713.07    50571.79   2040.74 o 
 -13   7   6      761.24     1193.58    415.37 o 
 -11   7   6    72183.76    76079.25   2351.54 o 
  -9   7   6     9930.81    11064.27   1335.19 o 
  -7   7   6   117732.20   113246.54   2340.55 o 
  -5   7   6    33238.84    33888.28   1228.01 o 
  -3   7   6   152032.06   160975.55   2564.78 o 
  -1   7   6    18593.09    16762.46    846.06 o 
   1   7   6    88479.93    86341.60   1928.14 o 
   3   7   6    22760.76    21938.56    980.32 o 
   5   7   6    56733.04    55324.99   2074.95 o 
   7   7   6    13889.97    13014.08   1134.17 o 
   9   7   6    28064.10    30342.10   1792.93 o 
  11   7   6     5626.43     5498.37    924.48 o 
  13   7   6    10017.51    10679.28   1488.33 o 
  15   7   6     1003.22      147.63    744.43 o 
 -20   8   6        6.76    -1004.38   1335.68 o 
 -18   8   6       61.50     -343.45    689.54 o 
 -16   8   6        5.26     -598.09    616.61 o 
 -14   8   6      670.36      684.80    603.87 o 
 -12   8   6      506.60     1331.16    776.95 o 
 -10   8   6      544.70      626.69    394.73 o 
  -8   8   6      641.66      708.06    281.16 o 
  -6   8   6      711.80      592.58    282.20 o 
  -4   8   6       48.24      -10.61    196.89 o 
  -2   8   6     3163.46     3387.13    462.47 o 
   0   8   6      841.44      714.86    252.75 o 
   2   8   6      584.15      604.17    254.35 o 
   4   8   6       30.84      435.27    271.09 o 
   6   8   6      153.05       33.29    668.65 o 
   8   8   6        8.88     -129.12    358.87 o 
  10   8   6        0.60      -54.63    451.04 o 
  12   8   6        4.43      -91.02    542.41 o 
  14   8   6        4.00     -326.54    774.57 o 
  16   8   6        5.16      466.05   1148.52 o 
 -19   9   6     2685.68     3706.06   2062.29 o 
 -17   9   6     4222.25     4494.25   1109.85 o 
 -15   9   6    12030.85    12512.05   1668.61 o 
 -13   9   6     4758.90     4166.30    913.89 o 
 -11   9   6    23699.73    25094.17   2057.61 o 
  -9   9   6     4613.15     4832.59   1002.11 o 
  -7   9   6    60894.03    60655.18   2194.75 o 
  -5   9   6      964.82      505.03    319.32 o 
  -3   9   6    50796.71    48166.80   1916.39 o 
  -1   9   6    29972.07    26330.34   1386.89 o 
   1   9   6   114248.84   122108.65   2472.60 o 
   3   9   6      691.70      717.31    297.26 o 
   5   9   6    31263.59    31454.23   1633.73 o 
   7   9   6     1340.56     1607.46    517.09 o 
   9   9   6    32532.19    32415.79   1885.54 o 
  11   9   6       38.69       61.90    554.76 o 
  13   9   6    10755.40     9508.97   1386.68 o 
  15   9   6      269.44     1705.32   1290.74 o 
 -18  10   6       76.30      -91.02    731.22 o 
 -16  10   6      501.80      304.43    633.78 o 
 -14  10   6       25.24     -401.11    522.22 o 
 -12  10   6      541.04     1715.97    736.60 o 
 -10  10   6       61.24      -58.09    471.05 o 
  -8  10   6     1920.49      939.19    472.01 o 
  -6  10   6     1241.66     1178.11    431.09 o 
  -4  10   6     1219.74     1458.91    462.76 o 
  -2  10   6      210.55      665.33    346.02 o 
   0  10   6     4198.87     3945.17    780.55 o 
   2  10   6     1495.48     1257.88    391.07 o 
   4  10   6     1466.02     1029.22    470.69 o 
   6  10   6      254.06       55.10    387.95 o 
   8  10   6     1335.20     1787.84    641.95 o 
  10  10   6      183.37      292.68    554.25 o 
  12  10   6      407.15     1809.31    860.99 o 
  14  10   6      134.24      -32.42    804.67 o 
 -17  11   6      522.62     1171.65    776.31 o 
 -15  11   6     6267.57     5657.77   1337.40 o 
 -13  11   6      273.88     -595.96    595.96 o 
 -11  11   6     4584.78     3024.91    931.69 o 
  -9  11   6     3494.55     1992.84    706.02 o 
  -7  11   6    23650.19    22489.95   1455.45 o 
  -5  11   6      889.62     1305.92    409.70 o 
  -3  11   6      377.10      144.39    371.17 o 
  -1  11   6     9928.79     9381.20    991.89 o 
   1  11   6    22881.95    24200.76   1424.14 o 
   3  11   6      573.81      814.60    668.61 o 
   5  11   6     4535.09     4150.72    752.59 o 
   7  11   6    11185.64    12717.89   1749.85 o 
   9  11   6     7017.19     5155.05   1229.91 o 
  11  11   6      750.79      474.53   1036.04 o 
  13  11   6       75.05      -44.48    867.87 o 
 -16  12   6       76.25     -220.07    830.62 o 
 -14  12   6      230.65      687.92    740.87 o 
 -12  12   6     1124.95      805.00    718.98 o 
 -10  12   6       18.29      116.28    531.17 o 
  -8  12   6      176.11     -306.80    547.78 o 
  -6  12   6      910.53      851.78    475.31 o 
  -4  12   6     3307.90     2733.05    703.41 o 
  -2  12   6       59.39      380.75    351.04 o 
   0  12   6     2467.46     2269.32    575.56 o 
   2  12   6       18.70      174.44    519.33 o 
   4  12   6     2555.13     1648.73    900.64 o 
   6  12   6        1.57      598.41    825.99 o 
   8  12   6      371.26     1001.04    939.42 o 
  10  12   6      151.71     -218.40    922.87 o 
  12  12   6      198.55    -1016.96   1233.12 o 
 -17  13   6       10.81     -972.89   1405.11 o 
 -15  13   6     4405.86     3054.61   1442.00 o 
 -13  13   6     5498.93     5758.12   1323.02 o 
 -11  13   6    29581.12    29182.05   2320.83 o 
  -9  13   6      603.76     1211.90    861.67 o 
  -7  13   6    11494.19    12296.67   2110.51 o 
  -5  13   6    28287.00    27216.46   1715.72 o 
  -3  13   6    82484.26    84986.58   3614.91 o 
  -1  13   6       49.15      167.45    503.92 o 
   1  13   6    43070.21    42420.02   2551.90 o 
   3  13   6     1058.60      317.54    836.24 o 
   5  13   6    37875.00    44078.89   3683.27 o 
   7  13   6       31.06      257.37    913.18 o 
   9  13   6     4838.90     4423.39   1541.46 o 
  11  13   6     8352.43     1988.82   4181.22 o 
  13  13   6    12272.84     7609.02   5389.60 o 
 -16  14   6      159.85      176.81   1077.72 o 
 -14  14   6       72.26     -770.36    770.36 o 
 -12  14   6       60.46      556.90    748.72 o 
 -10  14   6     1290.38      251.23   1049.91 o 
  -8  14   6      118.66     1135.48    868.35 o 
  -6  14   6       78.43      724.17   1722.43 o 
  -4  14   6      479.89      202.62    585.99 o 
  -2  14   6     1465.45     1918.37    761.67 o 
   0  14   6        0.77     -295.53    525.64 o 
   2  14   6     1283.67     1416.02    955.09 o 
   4  14   6       76.01      488.56    924.85 o 
   6  14   6     1009.96     1181.68   1121.36 o 
   8  14   6       64.42      472.22   1042.11 o 
  10  14   6       63.70      587.93   1032.11 o 
  12  14   6      276.66      368.01   1305.99 o 
 -15  15   6     2304.79     1772.37   1853.99 o 
 -13  15   6      420.38      141.73   1234.65 o 
 -11  15   6       11.07     -918.35    918.35 o 
  -9  15   6     7043.08     5570.21   1629.07 o 
  -7  15   6    12183.14    11235.99   2176.39 o 
  -5  15   6     1778.19     1782.28    891.82 o 
  -3  15   6       51.68      -69.32    601.12 o 
  -1  15   6     1926.49     1509.86    663.92 o 
   1  15   6     5420.61     4363.41   1499.43 o 
   3  15   6      206.24      604.70   1208.38 o 
   5  15   6     1683.91     1185.15   1743.75 o 
   7  15   6       45.79     -263.55    976.06 o 
   9  15   6     8727.75     2592.86   6083.32 o 
  11  15   6     3873.08     2218.26   1425.97 o 
 -12  16   6      359.33      350.52   1652.39 o 
 -10  16   6       63.43      859.96    982.40 o 
  -8  16   6     1554.15     2121.53   1127.65 o 
  -6  16   6       84.71     -513.82    782.07 o 
  -4  16   6      264.35     -690.25    690.25 o 
  -2  16   6      148.76      -45.30    697.53 o 
   0  16   6      569.35       49.92    733.28 o 
   2  16   6       16.86      924.71   1047.77 o 
   4  16   6      178.46      810.52   1068.74 o 
   6  16   6       11.11     -796.95    959.61 o 
   8  16   6      297.17     1179.64   1221.55 o 
 -11  17   6     3079.83     2289.88   1414.12 o 
  -7  17   6    14105.51    15843.93   2870.43 o 
  -5  17   6        8.56     -410.97    852.23 o 
  -3  17   6     3174.11     2941.83    999.78 o 
  -1  17   6     3670.43     3397.64   1402.78 o 
   1  17   6    14470.22     6747.13   6987.78 o 
   3  17   6      104.15     1517.02   1169.15 o 
   5  17   6     3201.67     4485.83   1461.00 o 
   7  17   6     4598.98     7524.36   3421.11 o 
 -10  18   6      184.00       61.22   1281.63 o 
  -8  18   6      145.95     -495.07   1722.43 o 
  -6  18   6      527.50     1368.08   1123.32 o 
  -4  18   6      644.07     -858.78    858.78 o 
  -2  18   6       19.05      384.76    749.77 o 
   0  18   6      135.23     1441.02   1162.85 o 
   2  18   6      262.08     -439.30   1090.22 o 
   4  18   6      264.47     1125.41   1086.83 o 
   6  18   6      138.22      167.88   1197.03 o 
  -7  19   6     3412.00     6671.97   2116.84 o 
  -5  19   6     2649.19     1873.12   2436.86 o 
  -3  19   6     8651.20    16019.58   4060.02 o 
  -1  19   6       16.05     -792.12   1205.45 o 
   1  19   6     2866.77     2364.10   2550.76 o 
   3  19   6     1070.10      307.59   1316.19 o 
 -21   1   7      211.42      481.72    879.12 o 
 -19   1   7     2736.75     2481.25    891.62 o 
 -17   1   7     1080.54     1403.72    800.76 o 
 -15   1   7    13728.67    12316.64   1467.42 o 
 -13   1   7      516.45      553.44    426.90 o 
 -11   1   7    35461.17    36444.19   1660.21 o 
  -9   1   7     1530.35      969.18    467.30 o 
  -7   1   7    62421.11    61228.79   2612.15 o 
  -5   1   7     1703.99      755.59    425.74 o 
  -3   1   7    55131.96    49760.86   2350.55 o 
  -1   1   7     2153.10     1574.84    385.87 o 
   1   1   7    55260.29    56755.95   1299.39 o 
   3   1   7     1131.59     1200.56    244.67 o 
   5   1   7    19015.65    20349.09    761.01 o 
   7   1   7     2810.44     3067.96    527.63 o 
   9   1   7    10081.99     8427.37   1010.99 o 
  11   1   7        0.37        2.52    481.43 o 
  13   1   7     1467.72     1834.04    930.55 o 
  15   1   7       14.92     -838.40    838.40 o 
  17   1   7     1203.95     2311.05   2007.47 o 
 -20   2   7     2462.01      381.08    856.25 o 
 -18   2   7      427.79      431.39    656.14 o 
 -16   2   7    33727.95    35072.16   2305.02 o 
 -14   2   7    13831.18    14155.58   1362.57 o 
 -12   2   7    42229.03    45973.55   1964.99 o 
 -10   2   7    34362.93    30663.60   1701.73 o 
  -8   2   7    77672.23    72694.08   3617.83 o 
  -6   2   7    54457.27    48826.91   3494.20 o 
  -4   2   7    77810.72    76894.94   3313.31 o 
  -2   2   7    39698.70    36777.39   1413.17 o 
   0   2   7   137464.19   128699.36   3015.51 o 
   2   2   7    61024.29    59004.88   1828.55 o 
   4   2   7    81387.60    83700.35   3027.65 o 
   6   2   7    10793.62    10084.77    919.38 o 
   8   2   7    72283.97    78377.82   2498.64 o 
  10   2   7    12443.58     9744.18   1416.48 o 
  12   2   7    11255.85    12595.84   2230.20 o 
  14   2   7     1420.68     1204.85   1802.83 o 
  16   2   7     6013.33     8591.38   1961.22 o 
 -21   3   7       40.83      490.26    822.22 o 
 -19   3   7      161.51      351.56    657.62 o 
 -17   3   7     1181.25     1134.71    665.80 o 
 -15   3   7     3672.89     2551.65    719.49 o 
 -13   3   7        4.74     -349.95    355.63 o 
 -11   3   7     1144.61     1065.79    370.00 o 
  -9   3   7       11.81     -135.14    339.33 o 
  -7   3   7     1344.65     1219.19    500.04 o 
  -5   3   7     1463.24     1673.05    545.16 o 
  -3   3   7      214.97      662.99    282.19 o 
  -1   3   7     4136.56     3654.85    791.90 o 
   1   3   7     3986.75     2987.74    555.28 o 
   3   3   7      119.49     -187.29    231.56 o 
   5   3   7       49.12      -68.68    265.75 o 
   7   3   7     4878.29     5457.64    784.51 o 
   9   3   7     4507.12     4245.99    762.65 o 
  11   3   7      335.64       42.98    525.92 o 
  13   3   7      275.30     -359.43   1545.19 o 
  15   3   7      616.17     1165.24   1073.40 o 
  17   3   7      136.56     1133.89   1818.05 o 
 -20   4   7    10103.10     5019.63   3452.43 o 
 -18   4   7     6816.28     4497.89   1012.44 o 
 -16   4   7     2048.91     2789.78    895.46 o 
 -14   4   7      568.44      889.13    612.94 o 
 -12   4   7    48269.91    46292.70   2209.37 o 
 -10   4   7    19351.71    19216.71   1401.94 o 
  -8   4   7    94778.34   100499.88   2966.07 o 
  -6   4   7     8952.89     8423.91    733.90 o 
  -4   4   7   176882.27   179595.77   2885.27 o 
  -2   4   7    67635.99    67409.33   2384.14 o 
   0   4   7    36974.96    36038.77   1480.76 o 
   2   4   7    18496.65    19538.32   1123.47 o 
   4   4   7    56099.50    53915.87   1927.64 o 
   6   4   7    22085.28    21224.06   1300.39 o 
   8   4   7     4207.99     3879.15    740.57 o 
  10   4   7      270.47      162.04    395.33 o 
  12   4   7    11531.47    13507.19   1846.30 o 
  14   4   7     4200.07     1869.57   1104.52 o 
  16   4   7      635.45      283.61   1111.66 o 
 -21   5   7      698.50      679.21    827.24 o 
 -19   5   7     8741.78    10198.63   2860.79 o 
 -17   5   7      177.32      196.10    550.87 o 
 -15   5   7    12424.01    14234.37   1407.22 o 
 -13   5   7     4686.96     3701.44    715.05 o 
 -11   5   7    45122.71    45424.93   1982.63 o 
  -9   5   7     2882.04     2747.61    630.03 o 
  -7   5   7    38023.31    37049.43   1559.36 o 
  -5   5   7    21218.17    20154.63    993.95 o 
  -3   5   7    97117.84    95695.84   2087.59 o 
  -1   5   7       46.44     -171.50    182.62 o 
   1   5   7    44606.13    44309.87   1804.60 o 
   3   5   7     2880.82     2543.76    526.43 o 
   5   5   7    53236.77    53209.87   2030.85 o 
   7   5   7      241.47      322.03    347.08 o 
   9   5   7     4436.38     4168.76    800.10 o 
  11   5   7     4510.72     3633.92    831.09 o 
  13   5   7    10970.30    11919.84   2153.19 o 
  15   5   7      167.22       63.95    884.60 o 
 -20   6   7     3480.77     5090.73   1658.18 o 
 -18   6   7     8264.45     9969.71   1485.03 o 
 -16   6   7     1064.89     1113.33    581.89 o 
 -14   6   7     1949.68     1519.51    581.34 o 
 -12   6   7    22979.01    22844.29   1703.01 o 
 -10   6   7    28318.61    28277.56   1551.74 o 
  -8   6   7     1352.95     1270.16    368.59 o 
  -6   6   7      191.24      253.26    234.61 o 
  -4   6   7    61730.73    61910.07   1723.56 o 
  -2   6   7    32004.39    30724.74   1190.09 o 
   0   6   7    10008.07     9701.16    683.41 o 
   2   6   7     1430.83     1538.21    303.44 o 
   4   6   7    41152.01    40058.35   1748.95 o 
   6   6   7    19763.03    17726.07   1250.82 o 
   8   6   7     3380.49     3398.98    738.54 o 
  10   6   7       19.66     -377.28    430.96 o 
  12   6   7    16642.42    18428.80   1922.44 o 
  14   6   7     2250.25     2698.51   1002.78 o 
  16   6   7      509.92     -378.57   1202.29 o 
 -19   7   7      281.63      239.61    839.99 o 
 -17   7   7      371.16     -774.05    774.05 o 
 -15   7   7     3561.81     3402.08    694.55 o 
 -13   7   7       40.03     -294.02    365.31 o 
 -11   7   7     2675.82     2503.55    634.51 o 
  -9   7   7     6708.23     6013.92    825.55 o 
  -7   7   7    25985.55    25629.83   1172.31 o 
  -5   7   7     1442.27     1535.19    379.78 o 
  -3   7   7     1750.81     1881.32    371.23 o 
  -1   7   7      400.85      374.14    313.20 o 
   1   7   7    19479.73    18570.96    918.02 o 
   3   7   7     6053.92     5758.45    541.67 o 
   5   7   7      337.55     -144.15    465.58 o 
   7   7   7     1074.82      805.50    463.67 o 
   9   7   7     4227.74     4318.35    880.41 o 
  11   7   7     2062.38     2846.23    948.56 o 
  13   7   7      242.00     -377.27    706.08 o 
  15   7   7       76.70     -744.27   1079.16 o 
 -20   8   7     3340.82     3336.89   1256.76 o 
 -18   8   7      652.27       58.06    806.70 o 
 -14   8   7    10790.76    11481.54   1577.96 o 
 -12   8   7    13100.20    14926.22   1848.97 o 
 -10   8   7       28.07      223.79    365.19 o 
  -8   8   7   118963.95   120204.05   2658.01 o 
  -6   8   7    41976.53    42150.77   1482.25 o 
  -4   8   7    41247.71    40818.91   1392.73 o 
  -2   8   7     8420.90     7854.58    687.23 o 
   0   8   7   104112.63   102216.91   2246.12 o 
   2   8   7    59195.46    61774.01   2387.83 o 
   4   8   7    18407.80    17216.10   1209.40 o 
   6   8   7     2731.82     1814.82    621.18 o 
   8   8   7    38946.06    40176.70   2078.58 o 
  10   8   7     8791.25     8214.29   1327.23 o 
  12   8   7     5316.88     5992.02   1051.68 o 
  14   8   7      142.14     2097.42    849.05 o 
 -19   9   7     1889.76     1682.01   1454.86 o 
 -17   9   7      464.35     -630.54    676.71 o 
 -15   9   7     7757.25     6056.45   1437.82 o 
 -13   9   7        1.31      486.66    605.71 o 
 -11   9   7     2482.76     2714.14    800.05 o 
  -9   9   7     5049.24     5440.22   1072.21 o 
  -7   9   7    19777.09    18908.45   1272.52 o 
  -5   9   7      119.01        9.26    293.96 o 
  -3   9   7     8291.65     7859.99    680.43 o 
  -1   9   7    13962.50    13103.93    830.10 o 
   1   9   7    30909.52    31581.25   1288.04 o 
   3   9   7       17.47      210.08    480.52 o 
   5   9   7      583.29      692.73    453.91 o 
   7   9   7     6425.23     6058.07    976.44 o 
   9   9   7     3969.78     3868.10    870.14 o 
  11   9   7      249.55      132.06    585.92 o 
  13   9   7      103.14      371.62    671.90 o 
  15   9   7      926.72     1353.15   1314.07 o 
 -18  10   7       11.27      210.82    860.66 o 
 -16  10   7      887.11      437.70    856.94 o 
 -14  10   7     2130.86     2536.70    978.76 o 
 -12  10   7    21404.03    19415.88   1881.90 o 
 -10  10   7     4841.54     4314.68   1064.26 o 
  -8  10   7     2230.64     2270.36    590.84 o 
  -6  10   7     2651.50     2616.37    633.25 o 
  -4  10   7    11857.06    11415.03   1073.33 o 
  -2  10   7     3622.07     3160.33    632.62 o 
   0  10   7     2528.41     2674.35    580.59 o 
   2  10   7     1974.13     1543.82    416.10 o 
   4  10   7     9801.66     9714.80   1003.62 o 
   6  10   7     8830.64     8969.73   1103.90 o 
   8  10   7       46.78     -200.43    461.31 o 
  10  10   7      484.44      735.93    634.70 o 
  12  10   7      266.53      111.00    861.69 o 
  14  10   7     1904.70     2874.91   1432.68 o 
 -17  11   7       21.64      105.07    871.41 o 
 -15  11   7     4671.12     5107.55   2149.65 o 
 -13  11   7     1926.12     1615.77    928.92 o 
 -11  11   7    16800.76    18312.95   2449.75 o 
  -9  11   7      146.04      304.66    516.39 o 
  -7  11   7    11978.18    10454.78   1189.87 o 
  -5  11   7     2322.24     1248.00    515.18 o 
  -3  11   7    25368.25    28631.23   1646.66 o 
  -1  11   7      437.26      655.14    452.80 o 
   1  11   7     4462.47     4646.17    784.19 o 
   3  11   7     3382.29     3593.51    851.36 o 
   5  11   7    16483.06    17761.52   1351.90 o 
   7  11   7      200.42      561.04    659.46 o 
   9  11   7     3427.78     4051.29   1119.83 o 
  11  11   7        1.86     -733.83    733.83 o 
  13  11   7     2390.62     4031.01   1303.56 o 
 -16  12   7     1475.97     -130.90    892.09 o 
 -14  12   7     3174.73     3387.74   1091.10 o 
 -12  12   7    12322.33    13409.55   1830.62 o 
 -10  12   7    13912.14    15132.33   1782.00 o 
  -8  12   7     9318.92     7981.96   1351.29 o 
  -6  12   7     4689.14     3734.65    782.42 o 
  -4  12   7    37695.26    38436.71   1983.98 o 
  -2  12   7    11510.54    10640.88   1153.89 o 
   0  12   7    16560.33    16864.27   1394.44 o 
   2  12   7       34.64      435.72    684.27 o 
   4  12   7    30222.52    33740.96   3109.80 o 
   6  12   7     4865.18     6211.56   1722.26 o 
   8  12   7     5989.74     6226.92   1763.78 o 
  10  12   7     1077.31      315.75    869.52 o 
  12  12   7     5107.60     4144.72   2836.26 o 
 -17  13   7      227.73    -1317.54   1317.54 o 
 -15  13   7       15.52     1253.19    989.71 o 
 -13  13   7        4.04       48.38    736.60 o 
 -11  13   7       13.77      223.06    699.24 o 
  -9  13   7        0.06     -139.71    583.06 o 
  -7  13   7      157.34     -489.23    520.94 o 
  -5  13   7     2501.43     2409.97    633.20 o 
  -3  13   7      193.57      568.26    569.28 o 
  -1  13   7      791.15      742.50    588.00 o 
   1  13   7     2378.70     1655.13   1024.14 o 
   3  13   7     2647.69     4087.87   1905.76 o 
   5  13   7      857.38     1404.60    994.50 o 
   7  13   7      494.75     1698.73   1074.83 o 
   9  13   7      223.42     -865.59    865.59 o 
  11  13   7      631.85     -657.95   1143.00 o 
 -16  14   7     6685.93     5473.47   3651.72 o 
 -14  14   7      560.36      513.01    885.67 o 
 -12  14   7    11415.53     7635.28   1697.98 o 
 -10  14   7     2508.68     2796.70    893.66 o 
  -8  14   7    16255.44    18462.63   2692.04 o 
  -6  14   7     6068.63     5838.96   1210.13 o 
  -4  14   7    12021.56    13973.61   1771.60 o 
  -2  14   7     1857.70     1226.41    684.29 o 
   0  14   7    17448.00    21739.68   1963.24 o 
   2  14   7     2868.53     2703.29   1512.91 o 
   4  14   7    11116.95    11374.12   2845.54 o 
   6  14   7     2625.38     4344.66   1503.58 o 
   8  14   7     5142.92     2318.22   2780.37 o 
  10  14   7     2958.78     1693.81   3418.06 o 
 -13  15   7      392.39     -100.21   1054.54 o 
 -11  15   7     5596.69     3167.43   2407.02 o 
  -9  15   7      334.12      391.96    935.52 o 
  -7  15   7     8750.63     7941.46   4214.72 o 
  -5  15   7      311.36     -277.79    836.64 o 
  -3  15   7     5950.24     4658.80   1146.42 o 
  -1  15   7     2532.95     2686.63    883.07 o 
   1  15   7     3739.10     5968.35   1595.36 o 
   3  15   7     3971.15     3412.52   1410.47 o 
   5  15   7     5240.36     4254.82   4094.12 o 
   7  15   7      297.60     2669.77   1324.53 o 
   9  15   7     2338.90      -17.29   2426.51 o 
 -12  16   7      442.78      201.23   1079.68 o 
 -10  16   7     3408.24     2128.60   2946.65 o 
  -8  16   7       23.86     -824.06    824.06 o 
  -6  16   7     1681.50      769.03   1071.44 o 
  -4  16   7      708.45      271.27    785.02 o 
  -2  16   7     1428.23     1457.41    813.99 o 
   0  16   7      625.11     -875.64    875.64 o 
   2  16   7      555.72     1374.28   1417.90 o 
   4  16   7     3452.85     2305.32   1330.37 o 
   6  16   7        0.09     -265.59   1266.24 o 
   8  16   7      711.08    -1139.11   1139.11 o 
 -11  17   7      521.76     -134.35   1252.69 o 
  -9  17   7        7.81     1453.78    968.54 o 
  -7  17   7     2348.17     1207.16   1077.46 o 
  -5  17   7       84.84      187.90    889.81 o 
  -3  17   7     2181.50     1891.31   1558.28 o 
  -1  17   7       87.51     -877.22    888.28 o 
   1  17   7     4740.72     2593.86   2985.02 o 
   3  17   7      685.27     1050.25   1245.88 o 
   5  17   7      674.12     2901.45   1266.57 o 
   7  17   7       60.15      938.66   1230.29 o 
 -10  18   7       55.55      -43.54   1269.08 o 
  -8  18   7     7200.61     6619.21   1830.49 o 
  -6  18   7     4247.44     1850.33   1900.28 o 
  -4  18   7     2385.69      264.45   3142.77 o 
  -2  18   7      105.54     -237.50   1062.63 o 
   0  18   7    11612.16     4180.90   7271.61 o 
   2  18   7     2241.70      534.34   1375.12 o 
   4  18   7     2705.99     2444.33   1421.51 o 
  -7  19   7     1463.90     -363.36   1276.48 o 
  -5  19   7       67.13     -181.35   1010.69 o 
  -3  19   7        3.75      874.61   2100.05 o 
  -1  19   7     2233.15      912.03   1520.22 o 
   1  19   7      622.81     1102.24   1301.94 o 
 -18   0   8     6248.92     6706.32   1690.21 o 
 -16   0   8    58621.02    69146.42   7373.32 o 
 -14   0   8    46128.40    48598.60   3185.04 o 
 -12   0   8    38260.30    43487.12   3869.99 o 
 -10   0   8     4396.19     2569.03   1086.57 o 
  -8   0   8   226177.86   231463.55   7688.81 o 
  -6   0   8   105446.56   108719.02   5135.62 o 
  -4   0   8   122737.64   118059.62   5448.68 o 
  -2   0   8     1813.49     3164.69   1131.64 o 
   0   0   8   429706.06   436117.75   6234.22 o 
   2   0   8   108110.98   109200.41   2588.10 o 
   4   0   8    22400.17    20696.23   2230.37 o 
   6   0   8    18091.93    17197.83   1410.67 o 
   8   0   8    12797.64    13250.76   1728.39 o 
  10   0   8    11664.99    14440.43   1926.08 o 
  12   0   8     3326.75     4454.69   1713.90 o 
  14   0   8       17.34      166.88   1008.61 o 
  16   0   8    11264.84     9142.04   2902.80 o 
 -21   1   8      179.95      219.76    919.55 o 
 -19   1   8      269.95      -28.24    755.08 o 
 -17   1   8      506.44      190.43    592.80 o 
 -15   1   8     1241.71      251.01    517.90 o 
 -13   1   8      907.39     1477.37    513.67 o 
 -11   1   8       98.67      500.26    486.33 o 
  -9   1   8     1197.14     1454.50    624.46 o 
  -7   1   8     5821.52     4339.47    899.93 o 
  -5   1   8       20.74       72.02    355.08 o 
  -3   1   8      365.49       84.90    359.99 o 
  -1   1   8     8996.99     9251.27   1389.16 o 
   1   1   8    10686.41    10636.39    628.89 o 
   3   1   8       50.41      234.57    190.55 o 
   5   1   8     1536.00     1620.69    372.89 o 
   7   1   8      137.57      257.10    299.70 o 
   9   1   8     1721.15     1521.65    515.01 o 
  11   1   8       31.75      384.54    567.39 o 
  13   1   8      488.19      551.02    764.51 o 
  15   1   8      129.10     -274.51    869.22 o 
 -20   2   8     6467.38     1632.41   1753.99 o 
 -18   2   8     7839.01     6644.96   1578.70 o 
 -16   2   8     1506.64     1119.06    606.17 o 
 -14   2   8      131.38      204.09    479.82 o 
 -12   2   8    39268.00    37362.14   2602.90 o 
 -10   2   8    16674.42    16490.36   1585.30 o 
  -8   2   8     3032.66     3968.16   1027.49 o 
  -6   2   8       92.72      192.82    381.87 o 
  -4   2   8    80771.42    76042.43   3114.47 o 
  -2   2   8    78767.67    76654.71   2170.07 o 
   0   2   8      497.97      535.37    367.52 o 
   2   2   8       25.19      172.34    277.07 o 
   4   2   8    46346.22    45956.75   1737.61 o 
   6   2   8    31105.00    30416.03   1713.91 o 
   8   2   8     8387.38     7727.19    977.13 o 
  10   2   8     6105.86     4156.94    983.13 o 
  12   2   8    11365.81    10837.63   2047.60 o 
  16   2   8       64.94      -69.26   1143.22 o 
 -21   3   8      322.01     1113.96    830.66 o 
 -19   3   8     2026.02     1504.40    816.37 o 
 -17   3   8       91.32      590.41    586.35 o 
 -15   3   8      716.91      807.47    531.75 o 
 -13   3   8     2843.97     3058.19    858.48 o 
 -11   3   8     6971.24     5054.38   1109.12 o 
  -9   3   8     1181.71      529.01    439.84 o 
  -7   3   8     4641.86     2705.29    708.03 o 
  -5   3   8     4042.11     2314.78    725.81 o 
  -3   3   8    22769.14    23597.36   1310.08 o 
  -1   3   8      140.19      -47.29    311.52 o 
   1   3   8     9511.60     9215.79    555.30 o 
   3   3   8     2356.84     1937.89    438.12 o 
   5   3   8    12103.95    12800.56    996.44 o 
   7   3   8        6.28      176.95    340.37 o 
   9   3   8     3460.94     2488.92    809.58 o 
  11   3   8      109.73      251.92    740.13 o 
  13   3   8     1986.01     1470.64   1512.91 o 
  15   3   8       93.62     -993.54    993.54 o 
 -20   4   8     9286.32     4209.85   2952.57 o 
 -18   4   8    16388.39    17029.30   1807.90 o 
 -16   4   8     6886.32     7864.04   1210.48 o 
 -14   4   8     6650.43     7478.74   1155.03 o 
 -12   4   8    61963.18    63108.85   3348.11 o 
 -10   4   8    34137.16    36363.54   2322.15 o 
  -8   4   8    72038.89    71633.47   2993.34 o 
  -6   4   8    16963.36    15451.73   1024.82 o 
  -4   4   8   177797.06   179241.89   3755.72 o 
  -2   4   8    81992.72    75743.70   2198.32 o 
   0   4   8    59448.27    58868.39   1952.50 o 
   2   4   8     7315.16     8687.63    873.71 o 
   4   4   8    92453.66    91896.23   2637.75 o 
   6   4   8    26280.18    25170.90   1462.38 o 
   8   4   8    11170.10    10796.72   1222.13 o 
  10   4   8      150.50     -689.15    689.15 o 
  12   4   8    16292.70    17484.75   1922.33 o 
  14   4   8     2751.79      997.08   1045.35 o 
  16   4   8     1028.13     1110.48   1241.57 o 
 -21   5   8        1.07       45.95    818.13 o 
 -19   5   8      299.52     1181.85    749.30 o 
 -17   5   8      834.01     1596.18    690.31 o 
 -15   5   8      106.39     -266.60    472.39 o 
 -13   5   8      284.77      278.80   1029.93 o 
 -11   5   8      218.55     -129.02    430.36 o 
  -9   5   8      196.32       12.04    320.02 o 
  -7   5   8      201.73      101.46    247.24 o 
  -5   5   8      248.17      365.44    260.10 o 
  -3   5   8       70.91      400.50    262.43 o 
  -1   5   8     2603.84     2467.85    414.70 o 
   1   5   8      205.14      209.50    291.31 o 
   3   5   8       45.53      238.97    317.95 o 
   5   5   8        0.02     -215.12    309.80 o 
   7   5   8       98.18      328.66    379.85 o 
   9   5   8      729.29      167.40    455.05 o 
  11   5   8       52.59     -146.77    612.25 o 
  13   5   8       58.21      361.71   1193.81 o 
  15   5   8       10.42       36.85   1057.34 o 
 -20   6   8     5376.27     7267.75   3318.79 o 
 -18   6   8     1541.91     2174.08    857.67 o 
 -16   6   8    27664.17    33590.79   2411.16 o 
 -14   6   8    10926.24     9273.41   1660.64 o 
 -12   6   8    43719.52    46969.82   2475.51 o 
 -10   6   8    35245.82    35735.90   1789.37 o 
  -8   6   8    49520.67    47984.02   1922.07 o 
  -6   6   8    64110.24    62471.35   1880.70 o 
  -4   6   8    74919.17    73958.23   1986.21 o 
  -2   6   8    25693.88    23355.42   1086.29 o 
   0   6   8   153875.91   153539.33   2665.53 o 
   2   6   8    32884.73    29465.39   1492.27 o 
   4   6   8    51861.73    53410.07   2118.38 o 
   6   6   8    15466.65    13517.36   1177.35 o 
   8   6   8    33963.54    31796.05   1846.64 o 
  10   6   8    25928.56    24527.47   1716.71 o 
  12   6   8     3897.13     3838.40   1076.83 o 
  14   6   8     2486.34     1364.23   1674.32 o 
 -19   7   8       59.22     -401.41    849.46 o 
 -17   7   8      182.98      120.60    739.64 o 
 -15   7   8      695.73      713.52    667.47 o 
 -13   7   8      400.46      629.62    452.61 o 
 -11   7   8     6631.49     8054.58   1082.95 o 
  -9   7   8     1069.01     1506.06    551.02 o 
  -7   7   8     4926.75     4028.15    583.50 o 
  -5   7   8       86.92       52.12    241.65 o 
  -3   7   8     6340.68     5384.21    640.58 o 
  -1   7   8      766.42      259.80    248.95 o 
   1   7   8     9249.61     9753.20    798.03 o 
   3   7   8      447.56      227.10    331.27 o 
   5   7   8     4937.97     4683.14    800.92 o 
   7   7   8      332.37      405.64    440.20 o 
   9   7   8     2214.92     2280.42    702.28 o 
  11   7   8       27.27      149.58    569.00 o 
  13   7   8      451.39     -685.73    728.68 o 
  15   7   8       13.17     -626.67   1163.11 o 
 -20   8   8        0.02    -1238.02   1420.34 o 
 -18   8   8      529.89     -456.51   1095.58 o 
 -16   8   8        0.66      511.23    697.38 o 
 -14   8   8      569.56      472.51    691.81 o 
 -12   8   8     6797.68     5161.47   1114.05 o 
 -10   8   8    15385.71    14894.49   1223.17 o 
  -8   8   8      497.52     -106.54    383.98 o 
  -6   8   8      506.21      205.86    284.95 o 
  -4   8   8     1015.24     1223.61    340.32 o 
  -2   8   8      843.98      822.90    315.27 o 
   0   8   8     5220.36     5731.22    615.54 o 
   2   8   8      263.12      182.94    346.04 o 
   4   8   8     7176.16     6948.22    956.47 o 
   6   8   8       73.23      546.99    465.03 o 
   8   8   8     1449.56     1420.24    584.17 o 
  10   8   8     1023.10      902.66    613.75 o 
  12   8   8      551.63      217.65    689.14 o 
  14   8   8      163.12    -1019.44   1165.94 o 
 -19   9   8      103.82      141.03   1065.65 o 
 -17   9   8      398.64      598.24   1033.94 o 
 -15   9   8      561.65      341.53    670.36 o 
 -13   9   8      277.15     -494.88    581.03 o 
 -11   9   8      124.07     -112.85    461.49 o 
  -9   9   8     4625.86     3959.66    985.82 o 
  -7   9   8     2626.17     2899.21    652.61 o 
  -5   9   8      436.92      370.13    348.28 o 
  -3   9   8     3868.27     4394.44    569.91 o 
  -1   9   8      359.73      583.13    279.09 o 
   1   9   8     3819.87     3411.59    505.07 o 
   3   9   8      521.09      696.42    452.84 o 
   5   9   8     1412.23     1688.29    537.15 o 
   7   9   8     1105.47      847.16    529.14 o 
   9   9   8     1352.03      772.84    590.69 o 
  11   9   8      283.90     1044.20    655.62 o 
  13   9   8      656.34      699.31    806.30 o 
 -18  10   8     1522.63     1029.16    993.93 o 
 -16  10   8    15526.65    18298.70   3004.67 o 
 -14  10   8    13069.13    10756.51   1751.87 o 
 -12  10   8    14964.21    15440.65   1900.47 o 
 -10  10   8     5682.19     6639.70   1226.76 o 
  -8  10   8    71963.05    69954.82   2893.85 o 
  -6  10   8    41180.63    39148.79   1938.22 o 
  -4  10   8    33316.04    31182.30   1774.06 o 
  -2  10   8    20424.48    20994.06   1374.35 o 
   0  10   8    39839.78    39262.86   1821.15 o 
   2  10   8    18024.79    21351.36   1363.29 o 
   4  10   8    21866.69    20269.15   1429.57 o 
   6  10   8     1062.86     1133.05    565.65 o 
   8  10   8    35320.81    36778.94   2134.16 o 
  10  10   8     6892.13     7433.61   1208.35 o 
  12  10   8     3089.34     3705.06   1157.17 o 
  14  10   8      500.70      390.05   1325.70 o 
 -17  11   8       76.59     1342.94    926.74 o 
 -15  11   8       63.32     -344.81    784.96 o 
 -13  11   8      910.94     2544.42   1045.73 o 
 -11  11   8       21.49     -123.37    624.50 o 
  -9  11   8      105.89       56.28    502.33 o 
  -7  11   8     1362.88     1204.29    534.57 o 
  -5  11   8     2999.50     2767.78    719.53 o 
  -3  11   8        9.20      218.05    391.30 o 
  -1  11   8      696.33      596.50    438.36 o 
   1  11   8      361.51      807.96    507.89 o 
   3  11   8      422.56      386.09   1109.71 o 
   5  11   8       96.12      -59.24    453.25 o 
   7  11   8      148.56      267.28    531.43 o 
   9  11   8      485.80     -224.41    760.56 o 
  11  11   8        2.62      475.55    854.29 o 
  13  11   8      172.49       90.39   1156.59 o 
 -16  12   8     2523.39      875.08   1022.13 o 
 -14  12   8        7.86     -696.02    696.02 o 
 -12  12   8    11102.38    11547.75   1822.32 o 
 -10  12   8     6572.88     8122.79   1469.72 o 
  -8  12   8     1971.06     2956.73    901.62 o 
  -6  12   8      508.69      284.53    470.99 o 
  -4  12   8    35779.52    36251.90   2501.94 o 
  -2  12   8    26034.54    23617.87   1562.89 o 
   0  12   8     9960.75    10885.62   1618.57 o 
   2  12   8     8381.20    10089.92   1820.84 o 
   4  12   8    12261.21    13268.70   2466.36 o 
   6  12   8    21645.20    19632.78   2548.19 o 
   8  12   8       86.06       47.98    981.32 o 
  10  12   8      423.43     -328.19   1021.91 o 
  12  12   8     4743.00     3005.48   1636.44 o 
 -15  13   8      504.76      397.78    869.90 o 
 -13  13   8      393.95     -395.23    805.93 o 
 -11  13   8     1724.16     2749.98    984.46 o 
  -9  13   8       30.78      561.41    583.89 o 
  -7  13   8      707.50      624.62    529.77 o 
  -5  13   8     1221.13      837.70    577.83 o 
  -3  13   8     4395.55     5321.48    939.69 o 
  -1  13   8       59.89     -183.86    534.39 o 
   1  13   8     1171.67      814.20   1339.94 o 
   3  13   8      117.31     -630.18    754.05 o 
   5  13   8     1858.00     2432.19   1233.20 o 
   7  13   8        8.45      914.95   1009.96 o 
   9  13   8      605.41     -419.62   1029.16 o 
  11  13   8      116.75      -57.19   1320.09 o 
 -14  14   8     1454.88     1468.80    989.11 o 
 -12  14   8     8086.02     7131.94   1472.51 o 
 -10  14   8     9070.26    12470.47   1846.91 o 
  -8  14   8     2444.45     1155.71   1001.08 o 
  -6  14   8       75.28       13.68    595.74 o 
  -4  14   8    18831.83    23117.70   2031.70 o 
  -2  14   8    10730.60    12806.81   1854.90 o 
   0  14   8     2038.03     2295.67   1257.25 o 
   2  14   8      306.85      959.70    979.29 o 
   4  14   8    18300.58    19007.46   3097.42 o 
   6  14   8     4683.39     5622.69   1799.15 o 
   8  14   8     1281.32      614.68   1647.52 o 
  10  14   8     2179.75     -486.24   2090.91 o 
 -13  15   8      312.06      848.13   1214.33 o 
 -11  15   8        0.02      262.54    959.88 o 
  -9  15   8     1505.53      398.84    982.92 o 
  -7  15   8      463.78     2142.87   1104.29 o 
  -5  15   8      204.43     -288.03    939.86 o 
  -3  15   8       96.45     -143.75    649.17 o 
  -1  15   8     1207.54      -94.76   1509.87 o 
   1  15   8     1077.34     1492.15   1140.17 o 
   3  15   8      267.14      916.97   1066.28 o 
   5  15   8       39.23     -711.63   1017.22 o 
   7  15   8      426.32     1464.48   1378.69 o 
   9  15   8       25.99     2240.88   1435.10 o 
 -12  16   8     3999.55     1411.72   1336.67 o 
 -10  16   8      502.97     1732.61   1089.74 o 
  -8  16   8    19651.68    21704.58   3894.35 o 
  -6  16   8     7128.25     7559.48   1940.78 o 
  -4  16   8     6268.29     5466.10   1389.94 o 
  -2  16   8     2593.49       13.88   1529.97 o 
   0  16   8    12874.48    16465.86   2833.72 o 
   2  16   8    14781.46    17209.57   2987.89 o 
   4  16   8      876.84      148.33   2264.50 o 
   6  16   8      300.42    -1104.91   1104.91 o 
   8  16   8    10772.66     2162.55   4216.55 o 
 -11  17   8       52.95     1306.04   1446.62 o 
  -9  17   8        5.81     -104.24   1068.56 o 
  -7  17   8      927.85      285.98   1765.67 o 
  -5  17   8       96.48       48.04    958.34 o 
  -3  17   8      393.01      624.31   1087.62 o 
  -1  17   8       57.39     1182.33   1548.85 o 
   1  17   8      520.95     2363.29   1354.17 o 
   3  17   8      276.68      759.81   1242.46 o 
   5  17   8      160.30    -1023.00   1023.00 o 
  -8  18   8       65.57     1980.18   1460.75 o 
  -6  18   8      203.24     -298.26   1079.52 o 
  -4  18   8       60.09     -532.32   1360.65 o 
  -2  18   8      289.82       96.85   1126.80 o 
   0  18   8      683.38      389.97   1273.89 o 
   2  18   8       11.60     1484.98   2940.56 o 
   4  18   8      288.53     1947.25   2159.13 o 
  -5  19   8      384.47     1023.39   1103.02 o 
  -3  19   8      106.55     -839.29   1690.76 o 
  -1  19   8      548.00     1166.65   1418.80 o 
 -21   1   9     1310.99      862.86    986.11 o 
 -19   1   9     9734.72    12588.35   1803.13 o 
 -17   1   9     1369.93     1424.35    776.37 o 
 -15   1   9    33180.82    35927.18   2953.64 o 
 -13   1   9       29.23      349.45    617.06 o 
 -11   1   9    62571.38    63044.79   4335.92 o 
  -9   1   9     1117.60      626.66    479.10 o 
  -7   1   9   126207.55   119067.34   5619.83 o 
  -5   1   9      120.42      385.28    536.58 o 
  -3   1   9   111173.73   107321.08   3928.03 o 
  -1   1   9        9.92     -136.20    248.24 o 
   1   1   9   122645.27   126224.02   2390.12 o 
   3   1   9      605.75      645.18    224.98 o 
   5   1   9    49365.46    49392.97   1840.19 o 
   7   1   9    11821.73    11434.61   1297.39 o 
   9   1   9    33535.81    34921.43   2900.23 o 
  11   1   9      292.68      977.86    855.68 o 
  13   1   9     6517.34     7293.07   1792.04 o 
  15   1   9        5.06     2492.73   1038.99 o 
 -20   2   9     2851.69     1566.03    854.82 o 
 -18   2   9     1781.90     1335.68    787.88 o 
 -16   2   9     9016.18    10059.87   1683.17 o 
 -14   2   9    10504.72    10843.66   1952.62 o 
 -12   2   9    12357.20     8704.82   1989.81 o 
 -10   2   9    13045.25    12597.34   1453.36 o 
  -8   2   9    32064.40    28867.58   4161.12 o 
  -6   2   9    25626.15    23930.84   1821.70 o 
  -4   2   9    17985.85    14185.27   1497.82 o 
  -2   2   9    16887.10    14474.91   1156.57 o 
   0   2   9    23310.21    20788.34    952.78 o 
   2   2   9    18860.86    17925.25   1110.10 o 
   4   2   9     9082.67     8626.45    903.06 o 
   6   2   9      885.20      486.13    404.77 o 
   8   2   9    16528.96    17236.30   1677.41 o 
  10   2   9     5081.09     5327.61   1189.00 o 
  12   2   9      882.68     -819.62    819.62 o 
  14   2   9      804.50       51.26    879.62 o 
  16   2   9      217.12    -1254.06   1254.06 o 
 -21   3   9       27.82     -881.72    881.72 o 
 -19   3   9     1222.06      659.75    788.92 o 
 -17   3   9        5.44      940.00    770.81 o 
 -15   3   9     8107.12     7952.94   1768.11 o 
 -13   3   9     2814.38     2896.81   1256.50 o 
 -11   3   9     1084.00      995.48    566.46 o 
  -9   3   9     1863.43      486.74    537.70 o 
  -7   3   9    21813.78    22352.67   1736.68 o 
  -5   3   9     2585.54     1944.07    607.52 o 
  -3   3   9      648.15      687.38    360.61 o 
  -1   3   9     3574.55     3111.10    637.66 o 
   3   3   9     3322.17     2711.08    562.37 o 
   5   3   9       28.12      562.37    342.86 o 
   7   3   9     6386.56     7178.22    989.75 o 
   9   3   9    14007.50    13343.84   1645.56 o 
  11   3   9      518.19      130.29    592.11 o 
  13   3   9      398.48     -568.57    806.70 o 
  15   3   9      359.09      298.34   1994.07 o 
 -20   4   9     1410.84     -520.32    944.26 o 
 -18   4   9     1545.55     1191.69    948.52 o 
 -16   4   9     1365.10     2018.34   1021.33 o 
 -14   4   9     2155.42     1442.97   1045.76 o 
 -12   4   9     9665.94     9401.46   1635.77 o 
 -10   4   9    13424.67    12503.50   1388.39 o 
  -8   4   9     5657.82     5659.11   1109.95 o 
  -6   4   9     3664.20     3799.13    752.85 o 
  -4   4   9    18009.17    16467.79   1134.62 o 
  -2   4   9    23467.99    21790.30   1271.37 o 
   0   4   9     1433.23     1113.71    402.45 o 
   2   4   9     1952.16     1618.88    460.84 o 
   4   4   9    13339.82    12676.07   1047.76 o 
   6   4   9     9463.34     9959.06   1112.37 o 
   8   4   9       12.42     -363.10    415.60 o 
  10   4   9       44.79      -29.96    580.20 o 
  12   4   9      920.00      893.78    854.82 o 
  14   4   9     1182.95     -180.98   1086.77 o 
 -21   5   9     1307.66     1639.71   2187.15 o 
 -19   5   9    15327.51    26346.86   4100.21 o 
 -17   5   9        1.28     -970.85    970.85 o 
 -15   5   9    19480.09    24387.18   2487.75 o 
 -13   5   9     3931.13     3242.90    976.70 o 
 -11   5   9    89832.95    89364.20   3854.32 o 
  -9   5   9       99.31      -77.92    349.57 o 
  -7   5   9    68701.54    69003.62   2326.93 o 
  -5   5   9    20131.00    19038.81   1063.69 o 
  -3   5   9   227563.09   232019.73   4153.11 o 
  -1   5   9     8093.46     9428.03   1238.49 o 
   1   5   9    59587.43    58945.44   2139.36 o 
   3   5   9    10604.57    10591.13   1074.49 o 
   5   5   9   111887.02   112961.29   3218.95 o 
   7   5   9      154.94      253.26    434.20 o 
   9   5   9    17315.46    19777.20   1821.93 o 
  11   5   9     4101.69     5255.94   1174.13 o 
  13   5   9    16892.41    20030.88   3431.46 o 
  15   5   9       10.97       40.33   1080.59 o 
 -20   6   9      973.80    -1104.84   1402.06 o 
 -18   6   9     2074.66     2591.93   1450.79 o 
 -16   6   9      815.40      390.53    962.93 o 
 -14   6   9      656.50      564.80    697.37 o 
 -12   6   9     4798.56     4484.14    965.23 o 
 -10   6   9     3689.25     3258.87    689.81 o 
  -8   6   9     1074.76     1386.22    402.35 o 
  -6   6   9       16.26     -139.53    234.35 o 
  -4   6   9    23212.09    22610.91   1158.62 o 
  -2   6   9    12985.65    12073.92    810.79 o 
   0   6   9      765.75      377.02    337.73 o 
   2   6   9      624.65      303.91    360.22 o 
   4   6   9    12305.80    14185.51   1163.77 o 
   6   6   9     2236.39     1635.25    545.60 o 
   8   6   9      396.08     -259.16    454.50 o 
  10   6   9      180.04     -430.75    604.03 o 
  12   6   9     2380.25     3034.51   1030.36 o 
  14   6   9      420.43      -72.79   1066.97 o 
 -19   7   9      364.93     -969.43    981.51 o 
 -17   7   9     4525.93     6557.06   1887.19 o 
 -15   7   9    18405.67    20693.61   1992.24 o 
 -13   7   9        7.26       44.78    456.96 o 
 -11   7   9    14835.32    14034.46   1388.64 o 
  -9   7   9    11007.20    11121.42   1553.56 o 
  -7   7   9    52756.82    54313.22   2149.69 o 
  -5   7   9     1411.32      679.23    334.10 o 
  -3   7   9       50.45       76.05    244.67 o 
  -1   7   9    17283.65    15923.27   1129.32 o 
   1   7   9    41479.61    41453.04   1856.29 o 
   3   7   9     5290.71     4961.81    932.09 o 
   5   7   9     2387.36     2748.11    610.19 o 
   7   7   9      795.21     1130.90    545.05 o 
   9   7   9     6969.85     8291.62   1220.36 o 
  11   7   9     1874.24     1309.20    830.51 o 
  13   7   9      103.93      734.04    807.95 o 
 -20   8   9     1093.85     1439.33   1480.44 o 
 -18   8   9     1474.58     1704.63   1172.65 o 
 -16   8   9     6619.07     7559.43   1934.15 o 
 -14   8   9     6094.00     3523.79   1074.36 o 
 -12   8   9     7671.61     8076.73   1395.45 o 
 -10   8   9     2246.25     2757.01    802.13 o 
  -8   8   9    27000.65    26409.44   1535.49 o 
  -6   8   9    15573.40    14913.28    988.18 o 
  -4   8   9     5352.85     5366.40    685.94 o 
  -2   8   9     1563.80     1517.10    456.62 o 
   0   8   9    19204.09    17851.68   1011.76 o 
   2   8   9    17042.95    16077.48   1204.60 o 
   4   8   9     1263.29     1206.93    483.86 o 
   6   8   9     1940.71     1302.18    594.01 o 
   8   8   9     3800.04     4176.67    848.17 o 
  10   8   9     4086.72     4244.66    938.71 o 
  12   8   9       56.37     -724.45    724.45 o 
  14   8   9       49.80     -844.64    844.64 o 
 -19   9   9      892.34     1269.02   1227.04 o 
 -17   9   9       30.26     1090.76   1040.07 o 
 -15   9   9    18411.25    24234.00   2763.05 o 
 -13   9   9     3994.47     3821.43   1178.64 o 
 -11   9   9     6099.96     7858.75   1398.07 o 
  -9   9   9     4894.85     5633.24   1176.52 o 
  -7   9   9    56382.19    53103.77   2293.60 o 
  -5   9   9      366.76      688.95    546.10 o 
  -3   9   9    22367.92    23309.80   1188.08 o 
  -1   9   9    10505.83    10068.43    818.03 o 
   1   9   9    53866.30    58121.07   2393.28 o 
   3   9   9     1046.41     1234.20    495.98 o 
   5   9   9     6665.82     7544.15   1123.49 o 
   7   9   9     1181.22     1974.19    611.22 o 
   9   9   9    12205.01    13074.28   1578.52 o 
  11   9   9        6.64     -529.59    670.86 o 
  13   9   9     1078.53      275.12    875.48 o 
 -18  10   9      255.60     -143.94    995.70 o 
 -16  10   9       59.27      627.10    872.24 o 
 -14  10   9      101.60     -387.72    680.43 o 
 -12  10   9     2657.86     3216.14   1001.72 o 
 -10  10   9     4155.22     3795.83   1005.39 o 
  -8  10   9      115.34      110.72    464.34 o 
  -6  10   9       13.10      271.56    414.85 o 
  -4  10   9      422.08      631.40    470.15 o 
  -2  10   9     3891.59     4041.26    769.22 o 
   0  10   9      483.81     1128.11    547.85 o 
   2  10   9     1004.20      514.22    609.97 o 
   4  10   9      871.27     -156.41    471.20 o 
   6  10   9     3116.51     3298.68    838.84 o 
   8  10   9      202.44     1425.60    626.16 o 
  10  10   9       16.94      616.88    655.31 o 
  12  10   9      225.16     -876.51    929.59 o 
 -17  11   9       24.25      430.66    913.29 o 
 -15  11   9     8688.75    11446.33   2355.09 o 
 -13  11   9     6125.87     7181.39   2361.07 o 
 -11  11   9    54276.45    57079.63   3267.19 o 
  -9  11   9      304.17     -578.57    578.57 o 
  -7  11   9    25746.53    24714.28   1670.83 o 
  -5  11   9     4613.68     5856.93   1000.52 o 
  -3  11   9    41178.43    43075.07   2106.07 o 
  -1  11   9     1436.33     1774.66    557.54 o 
   1  11   9    24971.94    26123.01   1939.35 o 
   3  11   9     3660.66     2763.43   1021.15 o 
   5  11   9    30619.82    35800.21   2036.38 o 
   7  11   9      374.88      829.88    595.45 o 
   9  11   9     5597.88     5300.00   1298.48 o 
  11  11   9      143.92      -86.29    892.85 o 
 -16  12   9     1353.95     1587.91   1838.81 o 
 -14  12   9      592.50     -359.66    757.27 o 
 -12  12   9     5748.60     6327.73   1405.96 o 
 -10  12   9     4231.61     3662.99   1045.12 o 
  -8  12   9     2883.21     2457.82    881.74 o 
  -6  12   9     1520.52     1023.35    620.86 o 
  -4  12   9    11033.84    12325.41   1383.42 o 
  -2  12   9     2397.73     1586.77    587.51 o 
   0  12   9     9439.22    10830.47   1435.08 o 
   2  12   9      694.59      612.46    653.35 o 
   4  12   9     6447.36     6681.87   1843.62 o 
   6  12   9     1172.06      255.47   1053.95 o 
   8  12   9      738.91     1928.52   1257.28 o 
  10  12   9        1.08      696.98   1212.04 o 
 -15  13   9      183.77      486.56    873.79 o 
 -13  13   9      113.36     -389.45    817.08 o 
 -11  13   9      160.56      986.51    761.10 o 
  -9  13   9     3578.51     3549.80    961.45 o 
  -7  13   9      191.52      829.67    537.22 o 
  -5  13   9      371.02      424.98    690.63 o 
  -3  13   9      913.85      281.52    517.34 o 
  -1  13   9       49.90      513.10    814.95 o 
   1  13   9      211.56       77.61    837.65 o 
   3  13   9     1587.35      230.99   1409.37 o 
   5  13   9       97.53     -153.44    942.15 o 
   7  13   9      263.80     1232.85   1750.45 o 
   9  13   9      334.68     1070.91   1310.03 o 
  11  13   9     1049.96     -400.76   1654.22 o 
 -14  14   9     1244.27     -150.05    885.74 o 
 -12  14   9      993.51       69.73    818.86 o 
 -10  14   9     1468.47     1172.34    765.89 o 
  -8  14   9     1858.46     -128.30    787.17 o 
  -6  14   9     3196.06     2563.80    951.74 o 
  -4  14   9     1597.20     2075.02    823.48 o 
  -2  14   9     2703.35     2453.62   1218.76 o 
   0  14   9     1679.14     1511.04   1031.14 o 
   2  14   9     2505.54     1719.73   1346.64 o 
   4  14   9      833.81      946.03   1096.50 o 
   6  14   9     1537.82     1826.98   1257.73 o 
   8  14   9      423.91     -535.25   1853.99 o 
  10  14   9     1199.84      617.59   1600.62 o 
 -13  15   9      359.38     1369.08   1459.32 o 
 -11  15   9    11301.08     5604.02   4165.99 o 
  -9  15   9       16.72     -654.64   1482.46 o 
  -7  15   9    12253.46    14110.93   2799.26 o 
  -5  15   9      186.20     1065.24    772.04 o 
  -3  15   9    14540.42    13609.41   2532.40 o 
  -1  15   9     2159.26     3461.77   1266.30 o 
   1  15   9    14279.27    14475.89   3632.45 o 
   3  15   9     1150.47     1193.89   1470.89 o 
   5  15   9     8800.37     8499.70   2086.25 o 
   7  15   9       32.09      493.40   1235.96 o 
 -12  16   9      600.25      -76.92   1383.84 o 
 -10  16   9      172.78      426.84   1012.77 o 
  -8  16   9      461.19      339.89   1082.22 o 
  -6  16   9       88.32     -403.35   1016.52 o 
  -4  16   9     1212.14      770.20    867.92 o 
  -2  16   9      528.07     -435.63   1066.77 o 
   0  16   9      926.27     1240.35   1101.80 o 
   2  16   9      710.27      823.60   2027.57 o 
   4  16   9      624.10      -25.74   1071.59 o 
   6  16   9       49.02      373.99   1091.08 o 
 -11  17   9      183.20     2735.11   1338.99 o 
  -9  17   9     2076.62     2688.87   3764.01 o 
  -7  17   9     6120.41     2155.82   2428.34 o 
  -5  17   9       23.81      169.08   1808.31 o 
  -3  17   9     6552.03     2651.02   2853.46 o 
  -1  17   9        2.72    -1014.16   1014.16 o 
   1  17   9     5851.20     5025.49   2927.16 o 
   3  17   9      216.96      -52.73   1208.21 o 
   5  17   9     1513.23     1426.35   1343.50 o 
  -8  18   9     1590.58      165.37   1447.49 o 
  -6  18   9     1265.11      691.11   1224.59 o 
  -4  18   9     1319.46     1531.19   2142.68 o 
  -2  18   9      435.68     -137.25   1225.30 o 
   0  18   9     2299.35     2978.94   1986.76 o 
   2  18   9     1006.11      629.73   1665.18 o 
 -20   0  10      126.90     -266.77   1420.34 o 
 -18   0  10       31.73     1188.89   1559.20 o 
 -16   0  10     4593.65     1977.02   1617.67 o 
 -14   0  10     2072.42     2690.84   1511.70 o 
 -12   0  10     8588.00     8641.39   2299.82 o 
 -10   0  10     1262.07     2517.87   1230.31 o 
  -8   0  10    25924.79    22754.61   2638.46 o 
  -6   0  10    20790.86    21406.14   2583.65 o 
  -4   0  10     7149.64     5881.12   1834.50 o 
  -2   0  10     7437.19     8034.62   1125.37 o 
   0   0  10    15515.88    16570.21   1355.27 o 
   2   0  10    11532.29    11298.66   1082.25 o 
   4   0  10     2574.02     2534.89    891.96 o 
   6   0  10     2702.13     2708.06    970.15 o 
   8   0  10     3103.18     3903.13   2013.56 o 
  12   0  10     1090.82     1315.58   1439.83 o 
  14   0  10      372.78     1398.41   1374.05 o 
 -21   1  10     3695.24     2974.64   2561.11 o 
 -19   1  10     2590.04     3263.10   1820.49 o 
 -17   1  10     1139.96     1097.48   1026.05 o 
 -15   1  10    32262.19    34494.11   2949.51 o 
 -13   1  10        9.21       63.89    545.24 o 
 -11   1  10    27066.54    24387.71   2336.98 o 
  -9   1  10    17329.29    15620.65   1553.70 o 
  -7   1  10   150657.53   146374.62   4673.93 o 
  -5   1  10     9408.66     6832.00   1323.71 o 
  -3   1  10    40736.51    38354.11   1941.04 o 
  -1   1  10     4680.12     3435.12    535.11 o 
   1   1  10   101146.38   102439.52   3203.17 o 
   3   1  10     5479.56     5184.71    883.18 o 
   5   1  10    16255.51    16457.81   1515.83 o 
   7   1  10     2804.54     3089.84    709.87 o 
   9   1  10    34709.46    42598.04   3760.10 o 
  11   1  10     2166.83     1623.17   1004.36 o 
  13   1  10      294.31      637.54    791.27 o 
  15   1  10     3490.40     4195.57   1320.66 o 
 -20   2  10      884.34     -735.10    973.12 o 
 -18   2  10       74.77     -280.98    994.60 o 
 -16   2  10        0.03     -707.71    707.71 o 
 -14   2  10       86.39     -319.16    565.04 o 
 -12   2  10      896.30      542.50    668.53 o 
 -10   2  10     1144.91     1491.71    862.43 o 
  -8   2  10       13.92      286.43    422.10 o 
  -6   2  10     1163.45     1628.18    588.54 o 
  -4   2  10     9295.81     8538.96   1070.29 o 
  -2   2  10      646.93      405.29    372.00 o 
   0   2  10      613.46      828.66    259.70 o 
   2   2  10       24.68     -233.26    309.27 o 
   4   2  10      940.14      697.82    360.75 o 
   6   2  10     1182.01     1333.44    630.47 o 
   8   2  10        0.97     -201.87    503.01 o 
  10   2  10      121.18     -106.76    666.84 o 
  12   2  10      378.17     1417.10    996.97 o 
  14   2  10      140.24      -38.84   1113.69 o 
 -21   3  10      413.76    -1022.57   1182.59 o 
 -19   3  10    26764.68    30646.85   4561.88 o 
 -17   3  10      156.09      -49.72    837.95 o 
 -15   3  10    35600.79    37699.76   3085.90 o 
 -13   3  10     5854.43     5026.73   1860.08 o 
 -11   3  10   126794.08   129380.27   4764.48 o 
  -9   3  10     1790.66     1861.75    720.16 o 
  -7   3  10    90083.58    90047.21   3712.11 o 
  -5   3  10    25946.01    24234.71   1628.22 o 
  -3   3  10   257695.81   264582.31   5199.78 o 
  -1   3  10      216.65      -20.01    277.47 o 
   1   3  10    66043.16    61263.28   1492.62 o 
   3   3  10     2691.31     1683.99    752.71 o 
   5   3  10    49802.07    51330.59   2133.66 o 
   7   3  10     6778.19     7717.32   1405.60 o 
   9   3  10     4856.85     4946.92   1188.71 o 
  11   3  10     1460.60     1734.25    806.54 o 
  13   3  10    15894.96    18133.04   3965.00 o 
  15   3  10      975.08      381.13   1198.63 o 
 -20   4  10      209.88     -560.03   1240.59 o 
 -18   4  10      224.24     -694.66    845.01 o 
 -16   4  10      147.45      -19.21    731.10 o 
 -14   4  10      166.11       49.12    908.72 o 
 -12   4  10     2384.37     1995.74    774.50 o 
 -10   4  10     4960.08     4367.54   1058.36 o 
  -8   4  10      498.83      504.52    627.34 o 
  -6   4  10      768.73      843.40    434.13 o 
  -4   4  10    11346.90    11426.38   1077.54 o 
  -2   4  10     7412.79     6317.82    878.28 o 
   0   4  10     3042.67     2461.12    557.69 o 
   2   4  10     1574.41     1323.43    519.71 o 
   4   4  10     3318.61     2961.33    668.34 o 
   6   4  10     1630.14     1193.89    552.36 o 
   8   4  10      795.87     1489.57    662.57 o 
  10   4  10      169.51     -425.59    614.80 o 
  12   4  10      927.08      -30.57    833.81 o 
  14   4  10      315.45     1258.83   1196.77 o 
 -21   5  10       84.17     -807.10   1898.45 o 
 -19   5  10      131.10    -1165.14   1165.14 o 
 -17   5  10      879.43     1335.69    965.18 o 
 -15   5  10     2227.14     2240.49   1002.04 o 
 -13   5  10       52.15      369.46    551.92 o 
 -11   5  10      185.97     1317.63    615.63 o 
  -9   5  10     2702.17     2852.29    991.83 o 
  -7   5  10    11305.00    10109.47   1161.17 o 
  -5   5  10     8793.46     9006.03   1011.78 o 
  -3   5  10      302.04      366.01    315.14 o 
  -1   5  10      739.47      279.86    351.57 o 
   1   5  10     5612.36     6306.14    904.63 o 
   3   5  10     3022.04     3266.00    802.62 o 
   5   5  10     1093.67     1962.75    550.91 o 
   7   5  10      532.16      561.51    665.13 o 
   9   5  10     6012.45     7728.11   1391.61 o 
  11   5  10     2916.45     2863.49   1043.74 o 
  13   5  10       27.42     -282.51   1012.26 o 
 -20   6  10      777.03     1420.34   1663.96 o 
 -18   6  10      133.53      827.44    930.11 o 
 -16   6  10     2131.14     1744.46    991.35 o 
 -14   6  10      338.30     -391.91   1125.55 o 
 -12   6  10     3386.60     2774.75    823.57 o 
 -10   6  10      321.39       17.66    437.39 o 
  -8   6  10     6963.39     6445.61    982.11 o 
  -6   6  10     5913.96     5629.75    776.86 o 
  -4   6  10     2941.75     3421.61    555.09 o 
  -2   6  10     2236.65     2091.20    500.00 o 
   0   6  10     9361.17     8043.48   1027.04 o 
   2   6  10     3662.35     2991.53    669.65 o 
   4   6  10     4928.09     4392.11    842.26 o 
   6   6  10     2132.68     1937.90    579.62 o 
   8   6  10     2635.66     1856.16    747.67 o 
  10   6  10     1544.46      724.80    785.54 o 
  12   6  10      730.08     1278.45    878.71 o 
  14   6  10      275.74     -497.40   1163.42 o 
 -19   7  10    12162.63    17640.86   6861.10 o 
 -17   7  10      143.83     -898.27    898.27 o 
 -15   7  10    30671.28    37370.44   3460.31 o 
 -13   7  10      215.20      397.27    555.60 o 
 -11   7  10    60103.16    61411.22   2544.47 o 
  -9   7  10       24.53     -210.26    363.77 o 
  -7   7  10    83024.97    92923.13   2877.81 o 
  -5   7  10     1730.39     1360.81    420.40 o 
  -3   7  10    40083.33    40987.09   1609.93 o 
  -1   7  10     5408.00     5465.42    696.00 o 
   1   7  10    64270.94    69162.00   2615.69 o 
   3   7  10     3284.82     2452.49    628.52 o 
   5   7  10    44255.27    47884.90   2828.26 o 
   7   7  10     1124.62     1045.67    592.70 o 
   9   7  10    14101.61    12424.63   1811.48 o 
  11   7  10      322.58     -289.23    702.19 o 
  13   7  10     2705.60     2747.58   1265.77 o 
 -20   8  10       13.56      806.79   1272.25 o 
 -18   8  10      179.52     -929.25    929.25 o 
 -16   8  10      373.60      715.76   1008.55 o 
 -14   8  10        0.86     -497.75    591.06 o 
 -12   8  10       35.65      343.67    551.73 o 
 -10   8  10      657.81      410.82    570.79 o 
  -8   8  10     1019.06      701.98    466.45 o 
  -6   8  10      418.81      339.34    348.76 o 
  -4   8  10     2444.18     2614.38    521.62 o 
  -2   8  10       33.13      298.96    318.35 o 
   0   8  10       69.35     -193.66    392.37 o 
   2   8  10       23.78      149.11    395.89 o 
   4   8  10      316.48       85.73    420.87 o 
   6   8  10       76.34     -478.94    478.94 o 
   8   8  10      132.57      247.80    554.44 o 
  10   8  10       19.86     -674.88    699.51 o 
  12   8  10       14.06     -694.90    694.90 o 
 -19   9  10     5022.73     7239.97   2080.99 o 
 -17   9  10     1710.17     2703.78   1223.06 o 
 -15   9  10    17703.96    18666.53   2455.15 o 
 -13   9  10      181.98     -288.89    576.25 o 
 -11   9  10    12467.67    18894.36   3108.02 o 
  -9   9  10      271.01      573.26    564.42 o 
  -7   9  10    50562.96    53118.13   2909.67 o 
  -5   9  10       95.03      215.62    558.76 o 
  -3   9  10    91959.29    93972.40   3704.21 o 
  -1   9  10      860.21      756.16    428.35 o 
   1   9  10    65879.16    64578.66   2885.50 o 
   3   9  10     3899.47     2979.42    770.24 o 
   5   9  10    15676.58    16784.86   1401.91 o 
   7   9  10        4.96     -161.05    526.10 o 
   9   9  10    16343.49    21629.41   1828.02 o 
  11   9  10      435.32     1176.85    938.62 o 
  13   9  10     2450.38     2391.57   1046.11 o 
 -18  10  10      127.11     1630.54   1131.86 o 
 -16  10  10     2280.06     1775.16   1364.86 o 
 -14  10  10     2965.25     2638.36   1037.70 o 
 -12  10  10      190.00      265.57    679.41 o 
 -10  10  10      834.21     1243.66    734.55 o 
  -8  10  10     2540.28     2209.42    685.59 o 
  -6  10  10     3705.01     3655.17    770.67 o 
  -4  10  10     2421.83     2269.63    639.15 o 
  -2  10  10     3707.00     3980.24    748.25 o 
   0  10  10     3548.51     3111.84    889.88 o 
   2  10  10     4204.56     5525.57    929.42 o 
   4  10  10     1584.26     1414.37    784.87 o 
   6  10  10     1108.25     2187.50    678.73 o 
   8  10  10     1787.78     3005.64    886.91 o 
  10  10  10      777.79     1355.66    753.44 o 
  12  10  10      305.41      115.07   1628.03 o 
 -17  11  10       28.16     -853.56    853.56 o 
 -13  11  10     4706.95     2774.33   1055.35 o 
 -11  11  10     4719.62     4539.26   1197.63 o 
  -9  11  10      177.58      250.43    561.47 o 
  -7  11  10    10677.86     9925.49   1315.87 o 
  -5  11  10       20.68       -5.08    437.50 o 
  -3  11  10     1588.77     1091.51    581.28 o 
  -1  11  10     7041.12     5327.41   1123.68 o 
   1  11  10    19680.96    21180.79   1963.36 o 
   3  11  10       60.17      105.26    828.21 o 
   5  11  10     1158.87     1495.20    781.13 o 
   7  11  10     6449.89     6638.70   1177.32 o 
   9  11  10     4987.96     2215.22   1846.86 o 
  11  11  10      319.87      301.17   1220.88 o 
 -16  12  10      108.33     -835.94    835.94 o 
 -14  12  10     1236.94      468.14    988.34 o 
 -12  12  10     3648.64     3794.07   1162.78 o 
 -10  12  10        1.45     -139.41    603.29 o 
  -8  12  10      937.00       16.82    733.53 o 
  -6  12  10        7.87      306.23    529.21 o 
  -4  12  10     2876.26     2991.90    762.64 o 
  -2  12  10     1809.52     1458.64    741.68 o 
   0  12  10      515.13      261.45    616.73 o 
   2  12  10        1.95      281.38    662.96 o 
   4  12  10     2181.26     1045.31   1320.45 o 
   6  12  10      154.21     -219.96   1070.73 o 
   8  12  10      391.06      262.85   1081.72 o 
  10  12  10        4.61     -876.80   1169.67 o 
 -15  13  10     5064.39     3176.04   2569.30 o 
 -13  13  10     1541.92     2182.03   1003.62 o 
 -11  13  10    28857.49    32506.01   2668.93 o 
  -9  13  10        3.50      465.26    673.39 o 
  -7  13  10    19695.03    23361.07   1737.40 o 
  -5  13  10     3067.02     4071.83    890.19 o 
  -3  13  10    49851.70    53327.79   3019.86 o 
  -1  13  10     5733.36     5352.20   1691.22 o 
   1  13  10     5959.38     8668.62   2065.82 o 
   3  13  10     3592.44     5323.65   1615.47 o 
   5  13  10    26953.47    26654.48   8182.77 o 
   7  13  10      297.70     1833.02   1174.69 o 
   9  13  10     3817.29      192.52   1350.15 o 
 -14  14  10       11.91      -55.51    936.38 o 
 -12  14  10       33.47     -751.62    751.62 o 
 -10  14  10     1511.12     1819.72    833.06 o 
  -8  14  10      141.91      483.51    914.15 o 
  -6  14  10      122.87      496.03    708.25 o 
  -4  14  10      350.26     -549.58    642.09 o 
  -2  14  10     1757.73     1913.99   1170.11 o 
   0  14  10      257.26     -540.80    948.49 o 
   2  14  10       28.80       56.98    921.84 o 
   4  14  10      524.91     1877.25   1147.28 o 
   6  14  10      495.49    -1178.49   1178.49 o 
   8  14  10       57.34     -265.72   1284.51 o 
 -13  15  10       33.82     1323.39   1367.80 o 
 -11  15  10      162.65      333.90   1073.62 o 
  -9  15  10     1391.25      948.99   1029.16 o 
  -7  15  10     6768.62     6886.97   1911.80 o 
  -5  15  10     3039.47     1991.26   1132.29 o 
  -3  15  10        0.80     1063.95   1034.96 o 
  -1  15  10      656.21      -60.27    902.15 o 
   1  15  10     8420.95     8278.60   2132.76 o 
   3  15  10     6383.30     6896.35   1988.64 o 
   5  15  10        2.37     1495.69   1205.35 o 
   7  15  10       28.48     -456.87   1262.48 o 
 -12  16  10      279.86     -432.16   1236.58 o 
 -10  16  10       53.37      190.30   1125.76 o 
  -8  16  10     2277.09       46.05   1667.01 o 
  -6  16  10      649.36     1305.49   1102.33 o 
  -4  16  10      795.61      702.81   1141.56 o 
  -2  16  10        1.51     -947.31    947.31 o 
   0  16  10     2012.23     1668.73   1254.29 o 
   2  16  10      693.58     1502.02   1581.74 o 
   4  16  10      289.17     1216.71   1373.33 o 
   6  16  10       48.44      556.33   1553.11 o 
  -9  17  10     1102.30       -2.52   1134.24 o 
  -7  17  10    10698.18     4372.98   4655.68 o 
  -5  17  10      235.45    -1263.20   1263.20 o 
  -3  17  10     3014.69     2220.91   1549.87 o 
  -1  17  10      832.47      623.05   1201.85 o 
   1  17  10     9378.62    10715.13   2355.60 o 
   3  17  10       68.65      861.54   1192.32 o 
  -8  18  10      214.69      371.53   1723.65 o 
  -6  18  10       73.81    -1542.15   1542.15 o 
  -4  18  10      300.23     -751.58   1974.58 o 
  -2  18  10       29.07      575.48   1303.80 o 
   0  18  10       66.93    -1168.53   1168.53 o 
 -21   1  11       12.66      -79.38   1386.53 o 
 -19   1  11     3377.74     4497.36   1843.03 o 
 -17   1  11        8.94     -800.11    848.84 o 
 -15   1  11     9313.57    10419.17   1965.44 o 
 -13   1  11      552.82      394.70    706.13 o 
 -11   1  11    14566.24    12041.83   1657.74 o 
  -9   1  11       34.90       69.44    492.48 o 
  -7   1  11    21078.02    21125.61   3164.08 o 
  -5   1  11     1414.83     1349.36   1271.72 o 
  -3   1  11    12586.02    11955.34   1270.64 o 
  -1   1  11       65.94      191.62    257.96 o 
   1   1  11    19301.66    18928.56   1041.16 o 
   3   1  11        6.13      454.22    370.85 o 
   5   1  11    12098.18    11876.65   1627.68 o 
   7   1  11        2.33     -147.31    507.75 o 
   9   1  11     3302.82     4693.48   1475.21 o 
  11   1  11      195.69     -498.86    831.98 o 
  13   1  11      246.98     -630.51   1356.99 o 
 -20   2  11     5785.19     3370.19   1553.82 o 
 -18   2  11     5480.17     6210.40   1734.05 o 
 -16   2  11    20028.87    19344.84   2312.01 o 
 -14   2  11    40073.04    41316.31   3128.45 o 
 -12   2  11    13690.94    10123.51   1741.20 o 
 -10   2  11    38273.82    36181.71   2518.86 o 
  -8   2  11    59398.52    54467.18   3041.37 o 
  -6   2  11   110518.05   117117.70   6494.44 o 
  -4   2  11    15238.51    14368.73   2203.25 o 
  -2   2  11    35185.28    31109.24   1813.54 o 
   0   2  11    77571.78    78284.16   2784.27 o 
   2   2  11    54911.86    51401.41   2059.02 o 
   4   2  11    63882.83    67329.02   2414.64 o 
   6   2  11    31266.63    33455.42   2290.48 o 
   8   2  11    26575.37    29211.26   2306.80 o 
  10   2  11    13511.29    13085.69   1890.47 o 
  12   2  11     2043.56      974.98   1006.78 o 
  14   2  11     1059.15     -622.05   1099.55 o 
 -21   3  11       76.92     -322.00   1311.70 o 
 -19   3  11      236.38     -909.26    975.99 o 
 -17   3  11        0.96     -633.52    835.23 o 
 -15   3  11     1688.44     1408.67    879.70 o 
 -13   3  11      330.93     -498.50    498.50 o 
 -11   3  11      544.23      195.32    533.13 o 
  -9   3  11      277.05     -328.39    447.35 o 
  -7   3  11     6819.53     6754.86   1372.95 o 
  -5   3  11     1070.10      776.32    477.57 o 
  -3   3  11       73.22      483.67    400.72 o 
  -1   3  11     3382.86     3031.87    617.56 o 
   1   3  11     3383.71     3177.80    628.97 o 
   3   3  11      315.64      434.83    602.19 o 
   5   3  11     1172.48      902.46    488.58 o 
   7   3  11      158.51      902.52    577.06 o 
   9   3  11     1281.08      434.82    899.81 o 
  11   3  11      177.40      -85.72    754.68 o 
  13   3  11        0.17     -542.26   1015.94 o 
 -20   4  11     6187.41     3248.95   6629.65 o 
 -18   4  11     9083.38     8924.57   2081.33 o 
 -16   4  11     1319.39     1079.65    852.85 o 
 -14   4  11     1573.13     2324.32   1041.35 o 
 -12   4  11    33045.45    32168.39   2994.16 o 
 -10   4  11    28249.90    23648.06   2055.20 o 
  -8   4  11     9709.02     8836.61   1555.38 o 
  -6   4  11      338.07       85.65    347.43 o 
  -4   4  11    60823.74    59774.19   2624.82 o 
  -2   4  11    57779.21    55785.19   2201.55 o 
   0   4  11     2441.92     2653.19    631.62 o 
   2   4  11    10161.39    10541.02   1119.47 o 
   4   4  11    15414.87    16619.52   1312.76 o 
   6   4  11     9413.00    10657.44   1602.63 o 
   8   4  11     2358.77     2982.90    986.15 o 
  10   4  11      364.65      880.05    794.31 o 
  12   4  11     2530.36     -266.21   1056.04 o 
  14   4  11     3049.44     1502.32   1924.03 o 
 -21   5  11       23.88     1627.48   1383.06 o 
 -19   5  11     5493.63     3151.29   3396.14 o 
 -17   5  11      267.35     -211.36    845.17 o 
 -15   5  11     7508.36     8792.05   1783.82 o 
 -13   5  11      172.72      404.41    595.45 o 
 -11   5  11    25158.51    31480.75   4040.53 o 
  -9   5  11      551.80      230.00    479.43 o 
  -7   5  11    14584.52    16778.54   1485.46 o 
  -5   5  11     1668.68     1533.27    602.52 o 
  -3   5  11    32832.60    30735.34   1680.67 o 
  -1   5  11     2108.36     1432.17    514.88 o 
   1   5  11     6869.36     6757.37   1350.43 o 
   3   5  11      254.35      615.36    429.88 o 
   5   5  11    10033.71    10577.68   1229.02 o 
   7   5  11      714.92      207.56    589.81 o 
   9   5  11      667.30       61.69    746.31 o 
  11   5  11       65.50      968.32    805.35 o 
  13   5  11     1298.67     2048.57   1500.01 o 
 -20   6  11     1286.54     -663.88   1430.08 o 
 -18   6  11     8520.08    12459.91   2360.72 o 
 -16   6  11      614.68      259.77    849.68 o 
 -14   6  11      471.21      486.60    782.73 o 
 -12   6  11    13183.04    12551.39   1594.62 o 
 -10   6  11    25579.54    26595.32   1914.36 o 
  -8   6  11      763.53      902.65    549.29 o 
  -6   6  11     1452.38     1761.63   1093.86 o 
  -4   6  11    33732.48    36581.16   1826.52 o 
  -2   6  11    26566.67    23124.79   1466.99 o 
   0   6  11       44.06      -58.63    359.55 o 
   2   6  11      294.97      109.99    394.26 o 
   4   6  11    14026.89    13851.73   1299.59 o 
   6   6  11     8105.89     6863.52   1086.61 o 
   8   6  11       66.74      474.91    720.80 o 
  10   6  11       15.60      168.72    696.56 o 
  12   6  11     3495.02     1287.77   1052.23 o 
 -19   7  11      262.74     -980.84    980.84 o 
 -17   7  11        5.03     1821.30   1119.31 o 
 -15   7  11     3804.28     3118.80   1323.66 o 
 -13   7  11     1318.66     1167.04   1086.14 o 
 -11   7  11     1694.49     1491.66    639.67 o 
  -9   7  11      239.08      610.03    449.77 o 
  -7   7  11     8261.26     8871.46   1066.62 o 
  -5   7  11     1996.91     2372.60    524.61 o 
  -3   7  11     1141.18      358.12    397.42 o 
  -1   7  11        0.41      330.81    386.66 o 
   1   7  11     8894.51    10038.83   1155.27 o 
   3   7  11     3945.32     2908.91    736.28 o 
   5   7  11       85.38      115.87    594.98 o 
   7   7  11      284.84      772.98    605.94 o 
   9   7  11     2353.37     1941.19    798.19 o 
  11   7  11     1193.11     1436.09    877.45 o 
  13   7  11       25.98      803.95    922.20 o 
 -18   8  11     3208.55     2863.47   1338.20 o 
 -16   8  11    15758.70    17256.79   2965.90 o 
 -14   8  11    26754.50    28394.35   2987.43 o 
 -12   8  11    10109.58    12590.33   1894.54 o 
 -10   8  11    10457.78    11211.80   1648.20 o 
  -8   8  11    74270.08    74218.25   2751.03 o 
  -6   8  11    57342.05    56488.11   2063.23 o 
  -4   8  11    31244.27    30134.22   1490.69 o 
  -2   8  11    20224.24    18934.33   1132.80 o 
   0   8  11    57774.08    57612.79   2400.20 o 
   2   8  11    55145.97    56627.87   2449.27 o 
   4   8  11     3616.77     4361.17    890.56 o 
   6   8  11     2665.20     2493.08    797.94 o 
   8   8  11    16202.71    18633.80   1623.45 o 
  10   8  11    10216.67    12092.57   1881.59 o 
  12   8  11     1237.36     2090.28    944.36 o 
 -19   9  11      981.74     2095.47   1389.52 o 
 -17   9  11       27.34     -262.04   1023.94 o 
 -15   9  11     4333.78     2425.97   1343.45 o 
 -13   9  11      172.23     -100.18    626.85 o 
 -11   9  11     1982.07     1499.86    817.52 o 
  -9   9  11     1040.96     1569.89    670.60 o 
  -7   9  11    14074.16    13992.26   1382.77 o 
  -5   9  11       60.50      243.93    456.56 o 
  -3   9  11     8800.04    11033.55   1003.67 o 
  -1   9  11     1085.21      619.06    521.24 o 
   1   9  11    11236.14    11124.16   1451.76 o 
   3   9  11      186.38     -469.64    469.64 o 
   5   9  11      131.12       40.09    515.12 o 
   7   9  11     2124.74     3148.38    797.89 o 
   9   9  11     2806.57     2868.74   1075.75 o 
  11   9  11       32.82       -5.00    795.78 o 
 -18  10  11      178.51    -1060.99   1060.99 o 
 -16  10  11     1084.60     2825.17   1307.89 o 
 -14  10  11       96.05     -262.31    700.02 o 
 -12  10  11     8115.87     9626.61   1689.80 o 
 -10  10  11     5007.59     5330.61   1266.69 o 
  -8  10  11       86.30      461.12    534.37 o 
  -6  10  11     3248.85     2921.77    762.56 o 
  -4  10  11     4122.01     3208.78    752.80 o 
  -2  10  11      278.16      152.73    558.87 o 
   0  10  11      551.30      612.31    645.89 o 
   2  10  11      120.94     -442.83    479.18 o 
   4  10  11     2463.04      995.29    634.50 o 
   6  10  11     7874.97     7255.41   1919.44 o 
   8  10  11     1999.24     1659.77    761.95 o 
  10  10  11      193.13     1897.04    849.91 o 
 -17  11  11       55.71      489.81   1091.57 o 
 -15  11  11     2522.45     1472.78    981.35 o 
 -13  11  11      189.32     -215.13    684.47 o 
 -11  11  11     7902.66     7717.87   1521.21 o 
  -9  11  11      365.09     -575.99    575.99 o 
  -7  11  11     4104.69     4481.66    980.23 o 
  -5  11  11        1.04     -666.07    818.10 o 
  -3  11  11     6189.72     7091.14   1229.28 o 
  -1  11  11      769.96     1046.69   1149.82 o 
   1  11  11     1783.08     1141.53    720.91 o 
   3  11  11        5.85     -531.17    704.02 o 
   5  11  11     4825.02     4578.44   1222.89 o 
   7  11  11     1517.41      727.79    728.87 o 
   9  11  11      446.79     1258.54    992.46 o 
  11  11  11       16.22     2694.50   1949.00 o 
 -16  12  11     2077.04      830.16   1052.61 o 
 -14  12  11     4343.73     1285.26   1073.27 o 
 -12  12  11     7393.56     9098.09   1684.84 o 
 -10  12  11    11662.54    15273.52   2763.92 o 
  -8  12  11     5891.96     8324.18   1265.53 o 
  -6  12  11     7815.09     8201.89   1230.05 o 
  -4  12  11    19612.38    18728.96   1549.36 o 
  -2  12  11    16093.58    19181.98   1823.65 o 
   0  12  11     6464.29     5971.37   1280.23 o 
   2  12  11     3660.00     3295.06    967.19 o 
   4  12  11     6874.29     4349.12   1713.85 o 
   6  12  11     5764.43     3293.82   4094.12 o 
   8  12  11     1249.96      462.18   2107.97 o 
  10  12  11      424.14      992.77   2195.06 o 
 -15  13  11       25.52     -463.84   1274.15 o 
 -13  13  11      221.75      477.06    847.68 o 
 -11  13  11       16.23      333.75    796.85 o 
  -9  13  11      203.35     -492.82    671.32 o 
  -7  13  11       10.32     -529.32    597.83 o 
  -5  13  11     1052.05      821.55    615.22 o 
  -3  13  11      154.40     -648.45    648.45 o 
  -1  13  11      483.74     2553.07   1016.51 o 
   1  13  11      361.77       19.71    922.12 o 
   3  13  11     1359.20       62.80   1139.56 o 
   5  13  11        5.83    -1115.80   1115.80 o 
   7  13  11      192.24     -530.45   1206.55 o 
   9  13  11        6.69      680.54   1514.21 o 
 -14  14  11     1899.99     -337.63   1414.28 o 
 -12  14  11     5866.64     2939.75   2715.15 o 
  -8  14  11     5116.95     6581.20   2709.71 o 
  -6  14  11     6461.58     7703.23   1490.04 o 
  -4  14  11     4973.06     5956.68   2333.93 o 
  -2  14  11     3744.67     3159.97   1362.51 o 
   0  14  11     7502.62     7565.86   1979.31 o 
   2  14  11     5336.23     5814.95   1920.05 o 
   4  14  11     2623.32     1589.26   1983.72 o 
   6  14  11     3121.93     1574.15   1462.97 o 
   8  14  11      787.01      -88.21   1397.02 o 
 -13  15  11       38.43     -227.75   1343.94 o 
 -11  15  11     2326.88     1159.68   1349.14 o 
  -9  15  11        6.83     -859.45    859.45 o 
  -7  15  11     2697.97     2209.11   1665.18 o 
  -5  15  11        2.12    -1010.33   1010.33 o 
  -3  15  11     2864.10     3352.51   1444.88 o 
  -1  15  11      155.85     -629.01   1391.71 o 
   1  15  11     2539.46     3908.15   1506.97 o 
   3  15  11       35.58    -1246.75   1246.75 o 
   5  15  11     1185.34      331.07   1339.01 o 
 -12  16  11      125.46     1113.59   1428.87 o 
 -10  16  11     1673.24      718.73   1172.00 o 
  -8  16  11      254.77     -525.37   1164.36 o 
  -6  16  11      200.28     -961.10   1554.33 o 
  -4  16  11      138.19     -150.88    992.90 o 
  -2  16  11       65.04     -838.84   1166.36 o 
   0  16  11      479.69     -491.88    997.86 o 
   2  16  11      209.28       43.33   1087.60 o 
   4  16  11     1198.46     1561.00   1305.80 o 
  -9  17  11      137.53     -797.37   1926.47 o 
  -7  17  11     1252.21     1039.06   2149.99 o 
  -5  17  11      470.32    -1483.68   1825.97 o 
  -3  17  11     1285.41      395.32   2336.98 o 
  -1  17  11      137.54     -521.22   1240.05 o 
   1  17  11     1865.76     2445.04   1384.60 o 
  -4  18  11     2070.35     2690.83   1722.88 o 
  -2  18  11     2091.19     1724.28   1444.64 o 
 -20   0  12     2969.55     -326.46   1292.43 o 
 -18   0  12    10136.50    10395.49   3123.28 o 
 -16   0  12    28341.71    35459.67   4407.18 o 
 -14   0  12    47904.33    45052.41   4586.25 o 
 -12   0  12    15820.56    17041.59   2660.39 o 
 -10   0  12    23178.07    26189.72   3193.93 o 
  -8   0  12   108540.27   106746.88   6373.24 o 
  -6   0  12   113504.67   117142.37   6748.42 o 
  -4   0  12    64940.31    64306.12   4965.08 o 
  -2   0  12    29034.18    27227.94   3873.03 o 
   0   0  12    77891.23    80996.19   3284.20 o 
   2   0  12    63129.85    75789.40   5630.18 o 
   4   0  12     4399.18     3292.60   1603.05 o 
   6   0  12      400.07     -490.91    794.22 o 
   8   0  12    12090.25    17305.93   3927.24 o 
  10   0  12    14798.07    13356.76   3419.28 o 
  12   0  12      626.48     -528.67   1444.70 o 
 -21   1  12        2.11       67.84   1227.05 o 
 -19   1  12       64.73    -1017.32   1036.63 o 
 -17   1  12      149.76      134.68    844.40 o 
 -15   1  12     1704.41     1913.35   1082.24 o 
 -13   1  12      777.87      295.61    621.25 o 
 -11   1  12       39.48     -307.83    451.08 o 
  -9   1  12     2384.47     1707.74   1203.51 o 
  -7   1  12    12278.55    10925.45   1834.27 o 
  -5   1  12        5.19     -344.20    464.73 o 
  -3   1  12     4677.19     5441.29    943.70 o 
  -1   1  12      974.40     1267.12    379.32 o 
   1   1  12     8144.10     8638.70    800.91 o 
   3   1  12     2156.27     1821.19    718.96 o 
   5   1  12        4.97     -192.48    499.02 o 
   7   1  12      314.46      -87.39    744.42 o 
   9   1  12     1906.02     1496.34    860.01 o 
  11   1  12       52.52     -600.03   1995.90 o 
  13   1  12      418.45     1036.76   1256.37 o 
 -20   2  12     2117.72     3183.55   2849.20 o 
 -18   2  12     3684.33     3793.31   1512.98 o 
 -16   2  12     1183.40      387.29    805.99 o 
 -14   2  12      885.44     2479.96   1039.41 o 
 -12   2  12    18632.79    17607.01   1974.06 o 
 -10   2  12    32986.23    35955.21   2625.35 o 
  -8   2  12      100.36      758.10    524.87 o 
  -6   2  12     4012.86     4841.59   1229.42 o 
  -4   2  12    16842.01    18036.02   1488.51 o 
  -2   2  12    26918.40    25569.64   1725.34 o 
   0   2  12        2.50     -165.61    266.23 o 
   2   2  12       27.31       43.30    371.40 o 
   4   2  12    17973.36    15585.46   1692.44 o 
   6   2  12    24925.15    24525.00   2061.79 o 
   8   2  12      913.41      363.72    705.70 o 
  10   2  12       29.15      672.55    796.46 o 
  12   2  12     3140.12     1688.77   1263.51 o 
 -21   3  12      117.55     -489.82   1175.16 o 
 -19   3  12     2577.62     1260.98   1211.75 o 
 -17   3  12       12.63     -618.77   1290.61 o 
 -15   3  12     5393.00     7913.00   1793.64 o 
 -13   3  12      752.88      138.18    715.59 o 
 -11   3  12    19791.40    17371.45   2734.69 o 
  -9   3  12     2437.19     3550.67    999.42 o 
  -7   3  12     7349.43     5858.48   1340.93 o 
  -5   3  12      123.33      -93.43    395.98 o 
  -3   3  12    24591.75    23870.98   1714.16 o 
  -1   3  12      631.20       89.78    367.20 o 
   1   3  12    10756.18    11213.90   1203.29 o 
   3   3  12        1.86      -22.73    409.97 o 
   5   3  12     9424.09    11593.53   1656.30 o 
   7   3  12      768.72      966.77    732.56 o 
   9   3  12     2068.28     3693.39   1185.28 o 
  11   3  12       48.45      176.61    935.61 o 
  13   3  12     2059.38     1640.36   1362.72 o 
 -20   4  12     4583.69     2927.86   1773.59 o 
 -18   4  12    11009.50     8698.82   5654.54 o 
 -16   4  12     7765.58     6003.19   1640.82 o 
 -14   4  12    11091.88    10424.12   1953.74 o 
 -12   4  12    32070.26    31369.86   2602.24 o 
 -10   4  12    46155.48    47933.01   3927.24 o 
  -8   4  12     5676.90     4069.27    913.80 o 
  -6   4  12     7509.75     8174.72   1339.94 o 
  -4   4  12    46912.68    48547.47   2482.75 o 
  -2   4  12    48315.77    47707.33   2122.05 o 
   0   4  12    13756.79    12937.00   1792.99 o 
   2   4  12    21503.64    21067.25   1759.09 o 
   4   4  12    15480.26    15950.17   1407.15 o 
   6   4  12    18154.94    17473.89   1852.35 o 
   8   4  12     1319.19      902.81    782.50 o 
  10   4  12       45.52     -104.77    745.34 o 
  12   4  12     6843.17     3678.29   3896.79 o 
 -19   5  12        2.45       88.45   1171.09 o 
 -17   5  12      348.87      838.98    969.31 o 
 -15   5  12      250.58     -364.96    679.86 o 
 -13   5  12        0.33     -487.08    650.07 o 
 -11   5  12       20.51      204.64    744.88 o 
  -9   5  12     1401.93     1556.16    722.49 o 
  -7   5  12     5240.92     4588.61   1425.80 o 
  -5   5  12      320.46      648.83    500.34 o 
  -3   5  12       87.67     -329.56    329.56 o 
  -1   5  12      270.72      312.96    459.77 o 
   1   5  12      101.81     -335.56    379.90 o 
   3   5  12      314.19       10.12    421.10 o 
   5   5  12        8.48      169.82    501.42 o 
   7   5  12       33.45     -252.30    572.67 o 
   9   5  12      192.00      534.94    834.31 o 
  11   5  12       68.74     -212.10    838.48 o 
  13   5  12        7.28    -1152.23   1152.23 o 
 -20   6  12     4553.79     5044.26   2598.26 o 
 -18   6  12     5997.56     5030.86   2301.04 o 
 -16   6  12    15406.55    16972.31   2250.83 o 
 -14   6  12    21557.30    24476.05   2425.63 o 
 -12   6  12    11487.06    10110.54   1404.36 o 
 -10   6  12    25353.40    28236.05   2925.68 o 
  -8   6  12    34831.55    37881.04   2289.18 o 
  -6   6  12    84060.51    89634.10   3654.24 o 
  -4   6  12    17169.71    16520.54   1309.17 o 
  -2   6  12    43101.64    42587.63   3015.84 o 
   0   6  12    16115.97    16518.11   1330.12 o 
   2   6  12    14765.61    16984.87   1462.46 o 
   4   6  12    12733.84    11390.08   1400.54 o 
   6   6  12    12088.45    11960.89   1600.38 o 
   8   6  12     7908.34     9470.58   1608.28 o 
  10   6  12    11666.81    11904.44   2750.49 o 
  12   6  12      592.14     -125.21    927.13 o 
 -19   7  12     1073.97     -298.36   1096.65 o 
 -17   7  12        0.30     -146.53    983.48 o 
 -15   7  12     3780.55     4173.52   1559.75 o 
 -13   7  12      656.59      -62.09    673.58 o 
 -11   7  12     3169.45     3495.16    996.12 o 
  -9   7  12      198.36     -160.44    477.87 o 
  -7   7  12     7434.73     8769.25   1332.01 o 
  -5   7  12      629.07      287.93    425.09 o 
  -3   7  12     7872.32     8367.40   1304.45 o 
  -1   7  12      378.31      618.96    486.12 o 
   1   7  12     4839.71     5970.63   1008.14 o 
   3   7  12       15.67     -283.04    438.77 o 
   5   7  12     5065.87     5129.72   1025.40 o 
   7   7  12       21.36     -569.05    636.70 o 
   9   7  12     1888.33     1449.75    949.86 o 
  11   7  12        9.42      716.58    831.77 o 
 -18   8  12     1007.89     -224.41   1143.21 o 
 -16   8  12      145.59      -75.99    904.14 o 
 -14   8  12     4269.93     3758.99   1464.19 o 
 -12   8  12        1.14     -719.90    719.90 o 
 -10   8  12      599.83     -325.55    645.52 o 
  -8   8  12     1150.86     1359.64    542.57 o 
  -6   8  12      396.12      581.35    577.85 o 
  -4   8  12     5993.46     5891.24    917.41 o 
  -2   8  12     1144.16      683.56    567.73 o 
   0   8  12      444.84      152.18    454.42 o 
   2   8  12      402.29     -451.09    451.09 o 
   4   8  12     4570.82     4453.30   1008.08 o 
   6   8  12        8.99     -558.79    558.79 o 
   8   8  12     1739.94     1830.72    942.75 o 
  10   8  12        3.57       88.37    834.85 o 
  12   8  12      336.23     1348.33   1222.41 o 
 -19   9  12      265.71       52.23   1406.94 o 
 -17   9  12      634.24      494.60   1036.63 o 
 -15   9  12     1183.97       43.55   1074.39 o 
 -13   9  12     1547.86       25.94   2027.57 o 
 -11   9  12     2832.44     3497.84   1071.68 o 
  -9   9  12      394.73      501.31    582.26 o 
  -7   9  12     5839.42     6063.06   1033.98 o 
  -5   9  12      827.34      586.09    670.41 o 
  -3   9  12     2715.99     2310.27    624.35 o 
  -1   9  12      126.91      -31.17    441.89 o 
   1   9  12     5945.12     6465.84   1033.13 o 
   3   9  12       10.11      220.89    514.71 o 
   5   9  12     2804.08     2448.96    748.14 o 
   7   9  12      108.81     -126.70    612.81 o 
   9   9  12     2006.86     3074.24    974.80 o 
  11   9  12        9.67       68.13    951.63 o 
 -18  10  12     4587.68     3014.89   1571.84 o 
 -16  10  12     7072.35     4158.04   5030.86 o 
 -14  10  12    13930.81    12454.74   1913.06 o 
 -12  10  12    10560.73     9178.04   1634.51 o 
 -10  10  12    16021.67    16790.31   1880.68 o 
  -8  10  12    20828.26    22227.40   1735.65 o 
  -6  10  12    32309.62    31319.00   1979.90 o 
  -4  10  12     3392.79     3421.06    794.71 o 
  -2  10  12     5253.81     6833.75   1336.94 o 
   0  10  12    26221.00    29750.40   2278.53 o 
   2  10  12    20258.99    20147.94   1596.38 o 
   4  10  12     9840.75    10767.76   1432.07 o 
   6  10  12     6267.26     7479.87   1284.21 o 
   8  10  12     6791.39     4308.56   2319.31 o 
  10  10  12     3522.20     4562.32   1239.85 o 
 -17  11  12        1.61      182.62   1229.81 o 
 -15  11  12      134.35     -544.35    709.94 o 
 -13  11  12      859.00      155.78    790.75 o 
 -11  11  12        0.16      853.48    747.50 o 
  -9  11  12      203.63       60.34    676.57 o 
  -7  11  12      331.78     1319.99    657.71 o 
  -5  11  12     1212.84     1932.56    650.87 o 
  -3  11  12      276.66     -600.04    600.04 o 
  -1  11  12      122.54      317.73    666.09 o 
   1  11  12     1125.32     -528.58    677.74 o 
   3  11  12       41.23     1045.82    740.55 o 
   5  11  12      419.06      215.30    778.95 o 
   7  11  12       47.36      516.99    789.02 o 
   9  11  12      352.05    -1464.19   1464.19 o 
 -16  12  12      306.91      681.90   1017.25 o 
 -14  12  12       60.61       52.81   1078.79 o 
 -12  12  12     5565.34     5744.65   1944.05 o 
 -10  12  12     7072.27     7745.78   1601.98 o 
  -8  12  12      627.06     1623.19    652.81 o 
  -6  12  12     4862.95     4009.87    864.54 o 
  -4  12  12     8504.12    10139.33   1908.37 o 
  -2  12  12    28019.02    28252.84   2370.91 o 
   0  12  12      178.88      912.09    666.61 o 
   2  12  12     3634.99     5416.40   1188.43 o 
   4  12  12     1600.80     1111.48   1210.58 o 
   6  12  12     7641.43     3116.96   5002.85 o 
   8  12  12        3.11     1440.04   1455.47 o 
 -15  13  12      142.29     -462.48   1030.11 o 
 -13  13  12      251.54        7.67    877.05 o 
 -11  13  12     3486.99     2982.51   2285.31 o 
  -9  13  12       35.60     1209.84    832.61 o 
  -7  13  12     2983.89     3235.90    893.48 o 
  -5  13  12       65.05     -455.17    659.12 o 
  -3  13  12     6462.32     6697.80   1271.62 o 
  -1  13  12      785.72      814.91    805.82 o 
   1  13  12     1657.71     2426.40   1164.47 o 
   3  13  12       21.79     -967.61    967.61 o 
   5  13  12     2875.56     1549.22   1995.90 o 
   7  13  12       25.69     -155.36   1323.96 o 
 -14  14  12      299.32     -485.79    981.69 o 
 -12  14  12     3508.54     2826.45   1159.70 o 
 -10  14  12     7209.89     3442.47   3757.75 o 
  -8  14  12     1275.04     1452.91   1865.75 o 
  -6  14  12      937.68     -481.00    973.67 o 
  -4  14  12     9809.17     9779.31   2251.00 o 
  -2  14  12     8307.04     5868.56   1721.91 o 
   0  14  12      700.12      841.75   1083.77 o 
   2  14  12       33.92    -1748.62   1748.62 o 
   4  14  12     8445.12    12098.06   2639.05 o 
   6  14  12     1628.43     1091.30   1589.05 o 
 -13  15  12       44.64      729.28   1429.36 o 
 -11  15  12      109.88     -589.25   1121.32 o 
  -9  15  12      813.88      836.12   1149.01 o 
  -7  15  12      447.40      874.61   1416.68 o 
  -5  15  12       68.73      393.67    969.04 o 
  -3  15  12        5.33      839.52   1244.93 o 
  -1  15  12     1067.48     1011.21   2145.73 o 
   1  15  12      939.33     1308.13   1207.62 o 
   3  15  12        4.39      353.81   1196.03 o 
   5  15  12       13.35    -1172.31   1172.31 o 
 -10  16  12     2757.01     1192.99   1281.28 o 
  -4  16  12     1410.88     2000.27   1349.00 o 
  -2  16  12     1402.74     4325.56   1563.49 o 
   0  16  12     7773.06    13624.44   2772.27 o 
   2  16  12     9129.90     9015.68   3916.28 o 
  -7  17  12      968.63     1629.85   2405.80 o 
  -5  17  12      340.80     -413.44   1336.28 o 
  -3  17  12      102.84     -814.15   1150.64 o 
  -1  17  12       23.10     -560.59   2253.53 o 
   1  17  12      849.67      277.73   1611.58 o 
 -21   1  13      262.17      849.68   1381.06 o 
 -19   1  13     8890.61     2401.36   5909.13 o 
 -17   1  13      213.98      -48.78    779.75 o 
 -15   1  13    25314.41    28299.88   2782.62 o 
 -13   1  13     1472.57      903.88    765.10 o 
 -11   1  13    40285.18    37307.10   3119.62 o 
  -9   1  13       28.04      186.61    624.04 o 
  -7   1  13    61000.69    61600.12   3636.15 o 
  -5   1  13     2493.24     1541.19    752.79 o 
  -3   1  13    48910.64    46445.67   2390.66 o 
  -1   1  13     1662.08     1737.92    444.79 o 
   1   1  13    61618.71    61156.74   2635.40 o 
   3   1  13     1496.67      846.59    768.69 o 
   5   1  13    33739.31    32409.95   2976.87 o 
   7   1  13       17.19     -249.12    725.27 o 
   9   1  13    10667.74    15946.21   2799.74 o 
  11   1  13      346.75      202.74   1110.77 o 
  13   1  13     1007.80     2325.37   2094.57 o 
 -20   2  13      838.08     -362.14   1115.57 o 
 -18   2  13     2933.34     3632.97   1449.57 o 
 -16   2  13     2000.24     1523.90   1014.70 o 
 -14   2  13     8118.27     7592.99   1726.36 o 
 -12   2  13     2387.54     1514.06    877.75 o 
 -10   2  13     7979.21     9291.07   1728.78 o 
  -8   2  13     5215.88     4800.61   2305.91 o 
  -6   2  13    10848.96     9994.35   1448.01 o 
  -4   2  13     1845.75     1803.83    624.70 o 
  -2   2  13     5623.15     5381.77    819.96 o 
   0   2  13     3647.66     3929.63    873.63 o 
   2   2  13     5961.68     5962.17   1213.93 o 
   4   2  13     1350.29     1256.90    724.49 o 
   6   2  13     1119.98      901.85    729.93 o 
   8   2  13     1029.20      894.11    772.00 o 
  10   2  13      874.52     1491.76   1081.37 o 
  12   2  13       38.83      166.13   1123.43 o 
 -21   3  13      779.69      214.29   1434.44 o 
 -19   3  13        5.08      -11.89    936.97 o 
 -17   3  13       40.99      850.55    905.94 o 
 -15   3  13     4284.45     4810.63   1445.14 o 
 -13   3  13     3636.98     4064.20   1297.80 o 
 -11   3  13      443.45      430.46    696.16 o 
  -9   3  13       52.11     -163.36    589.68 o 
  -7   3  13    10348.03    10291.74   1494.66 o 
  -5   3  13     1861.22     2072.28    697.35 o 
  -3   3  13      244.96      257.98    430.87 o 
  -1   3  13     3093.99     2940.70   1033.01 o 
   1   3  13     3063.08     3130.14    746.25 o 
   3   3  13      202.47      179.57    566.74 o 
   5   3  13       20.15     -101.84    593.49 o 
   7   3  13     1275.61     -134.33    671.69 o 
   9   3  13     2144.45     2546.19   1043.47 o 
  11   3  13      426.84     -704.44   1066.10 o 
 -20   4  13      317.82      328.75   1190.10 o 
 -18   4  13     1946.64     -224.68   1025.88 o 
 -16   4  13       57.93     -236.31    776.07 o 
 -14   4  13     1804.00      990.65   1569.56 o 
 -12   4  13     2144.16     2522.02    991.53 o 
 -10   4  13     5539.47     4898.36   1244.11 o 
  -8   4  13      924.90      346.21    479.33 o 
  -6   4  13     2762.34     3421.40    881.33 o 
  -4   4  13     2402.29     2563.52   1018.83 o 
  -2   4  13     9590.64     9761.72   1227.24 o 
   0   4  13       61.77      122.59    405.61 o 
   2   4  13     3623.57     2922.02    755.47 o 
   4   4  13     1575.26     2207.78    924.38 o 
   6   4  13     4619.85     4279.69   1115.56 o 
   8   4  13       89.93     -390.60    717.18 o 
  10   4  13       36.39       41.44    868.94 o 
  12   4  13      321.36      245.05   1337.58 o 
 -19   5  13    19609.90    23641.40   3796.90 o 
 -17   5  13     5939.95     4911.43   1502.59 o 
 -15   5  13    13971.76    19496.55   4829.87 o 
 -13   5  13      100.50       92.19    647.47 o 
 -11   5  13    95256.66   103402.90   4037.62 o 
  -9   5  13     8831.31     8612.26   1399.11 o 
  -7   5  13    77962.34    82965.64   3467.81 o 
  -5   5  13      200.91      576.08    758.25 o 
  -3   5  13   136505.72   139505.89   5316.66 o 
  -1   5  13    10406.31     9838.15   1253.12 o 
   1   5  13    58014.01    61227.87   5072.62 o 
   3   5  13       11.83     -455.07    455.07 o 
   5   5  13    57458.66    62271.59   3378.03 o 
   7   5  13     3179.53     3424.80   1035.57 o 
   9   5  13     5789.19     6633.65   1529.52 o 
  11   5  13      508.38      611.14   1075.27 o 
 -20   6  13      225.50    -1364.30   1364.30 o 
 -18   6  13     1157.21     1863.73   1286.34 o 
 -16   6  13       39.61       95.53    824.69 o 
 -14   6  13      333.07     -281.97    588.44 o 
 -12   6  13     1927.40     2951.74    935.82 o 
 -10   6  13     3975.09     3611.66    923.74 o 
  -8   6  13      705.24      608.62    591.35 o 
  -6   6  13     1946.46     1734.13    701.00 o 
  -4   6  13     5053.14     5662.38    958.36 o 
  -2   6  13     3874.05     2766.65    728.70 o 
   0   6  13     1020.88      598.27    485.62 o 
   2   6  13       17.06      166.38    464.75 o 
   4   6  13     4659.00     4019.63    847.55 o 
   6   6  13     1772.08     1588.59    797.93 o 
   8   6  13        0.05      -38.54    773.67 o 
  10   6  13       27.64     -143.53    890.36 o 
 -19   7  13      274.02    -1252.84   1252.84 o 
 -17   7  13     2626.53     1694.87   3190.88 o 
 -15   7  13    15798.77    17898.05   2631.40 o 
 -13   7  13     1420.84     1031.34    887.95 o 
 -11   7  13     1879.76     1221.82    747.94 o 
  -9   7  13     9010.39     9304.01   2181.22 o 
  -7   7  13    16917.68    19169.36   3391.62 o 
  -5   7  13      158.95      497.67    464.29 o 
  -3   7  13      246.57      293.18    486.99 o 
  -1   7  13     1444.76     2109.42    600.56 o 
   1   7  13    15230.83    15386.25   1516.28 o 
   3   7  13     9488.09     9853.56   1360.65 o 
   5   7  13       14.04      219.21    584.43 o 
   7   7  13       48.42     -723.54    723.54 o 
   9   7  13     3075.47     2871.06   1096.23 o 
  11   7  13     3754.36     4562.13   1340.90 o 
 -18   8  13     1200.24     1277.25   1415.54 o 
 -16   8  13     1778.23      635.96   1006.52 o 
 -14   8  13     4776.57     2078.58   1896.62 o 
 -12   8  13     1120.76     1580.82   1035.01 o 
 -10   8  13     3321.22     2520.24   1157.74 o 
  -8   8  13     4451.03     4717.65   1422.62 o 
  -6   8  13     8246.18     8633.55   1192.92 o 
  -4   8  13      479.07      580.82    464.29 o 
  -2   8  13     1543.47      746.13    513.37 o 
   0   8  13     3042.98     1551.12    654.23 o 
   2   8  13     6477.83     8756.46   1282.49 o 
   4   8  13      192.50     -320.96    531.70 o 
   6   8  13      240.39      190.77    728.62 o 
   8   8  13      285.10     -364.66    777.72 o 
  10   8  13     1457.14     2053.80   1059.71 o 
 -17   9  13        0.05     -306.77   1152.60 o 
 -15   9  13    10662.15    11347.01   4426.67 o 
 -13   9  13     2498.39     3393.87   1354.38 o 
 -11   9  13     5590.75     6238.22   1694.41 o 
  -9   9  13      613.79      813.04    917.12 o 
  -7   9  13    41544.02    38800.53   2669.15 o 
  -5   9  13     7296.68     8359.83   1477.37 o 
  -3   9  13     5163.73     4996.73   1153.16 o 
  -1   9  13     2380.23     1130.10    750.05 o 
   1   9  13    20607.70    21525.07   1666.78 o 
   3   9  13     2380.31     2154.36    668.81 o 
   5   9  13      568.86      794.89    825.31 o 
   7   9  13     1002.72     2194.21    986.27 o 
   9   9  13     6477.82     8280.08   1946.46 o 
 -18  10  13      283.36     -343.09   1255.28 o 
 -16  10  13       47.20      224.41   1118.16 o 
 -14  10  13      295.60      133.16   1080.01 o 
 -12  10  13       18.41      492.39    832.57 o 
 -10  10  13     1241.08     1267.86    808.63 o 
  -8  10  13      476.34     -360.12    544.76 o 
  -6  10  13       15.68     -510.68    510.68 o 
  -4  10  13      221.40      -46.99    810.65 o 
  -2  10  13     3374.43     2409.25    987.91 o 
   0  10  13     1069.68     2423.32    812.09 o 
   2  10  13       71.74     1116.36    678.97 o 
   4  10  13      107.01     -594.88    594.88 o 
   6  10  13      753.61     1251.08    745.39 o 
   8  10  13      330.32      476.30   1010.00 o 
 -17  11  13        8.98     -170.95   1290.35 o 
 -15  11  13    12137.13     5724.91   6795.32 o 
 -13  11  13       19.95      173.96    786.34 o 
 -11  11  13    30031.22    28547.10   2611.10 o 
  -9  11  13     4261.53     3839.69   1766.08 o 
  -7  11  13    12670.62    17430.51   2029.51 o 
  -5  11  13     1645.21     1185.32    799.04 o 
  -3  11  13    44705.00    44958.32   2924.29 o 
  -1  11  13     2946.11     1697.67    994.76 o 
   1  11  13     9982.66     9950.19   1673.21 o 
   3  11  13      183.91     1044.97    833.52 o 
   5  11  13    13401.15    15082.91   2533.96 o 
   7  11  13     1475.58     1200.46   1167.92 o 
 -16  12  13      601.32      150.65   1291.73 o 
 -14  12  13      648.49     1015.62    860.93 o 
 -12  12  13     1534.21      745.71    866.99 o 
 -10  12  13     2109.70     3021.35    973.83 o 
  -8  12  13      498.38     -460.90    626.45 o 
  -6  12  13      993.29      129.33    927.62 o 
  -4  12  13     2637.97     2863.70    949.06 o 
  -2  12  13     2841.43     1547.19   1273.60 o 
   0  12  13      403.25     1484.57    776.50 o 
   2  12  13      138.29     -256.88    774.73 o 
   4  12  13     1188.97     1310.76   2126.85 o 
   6  12  13      467.22      617.30   1294.33 o 
   8  12  13      185.32      148.61   2101.27 o 
 -15  13  13        7.53     -661.25    990.16 o 
 -13  13  13       44.81      594.66    848.87 o 
 -11  13  13       11.22      555.03    852.71 o 
  -9  13  13     1700.55      878.94   1200.27 o 
  -7  13  13     1350.17     2560.69   1036.14 o 
  -5  13  13      103.69      438.10    815.76 o 
  -3  13  13      151.48      235.55   1529.86 o 
  -1  13  13       34.96      581.06    763.28 o 
   1  13  13      203.37     -712.76   1067.25 o 
   3  13  13     1946.11     1901.35   1310.21 o 
   5  13  13      180.19     -579.32   1302.57 o 
   7  13  13      320.32      898.98   1882.01 o 
 -14  14  13     1093.86      881.74   1190.46 o 
 -12  14  13      100.38      485.39    899.47 o 
 -10  14  13      844.37     1093.61    952.83 o 
  -8  14  13      197.51     -591.10    811.55 o 
  -6  14  13     1614.57     2608.34   1258.42 o 
  -4  14  13      114.99      199.40   1013.73 o 
  -2  14  13     1571.26      955.47   1333.75 o 
   0  14  13      165.58      666.81   1020.53 o 
   2  14  13     1690.47      812.62   1248.36 o 
   4  14  13        0.63      681.36   1325.30 o 
 -11  15  13     8190.36     4289.81   5527.86 o 
  -9  15  13      564.55     -145.94   1195.42 o 
  -7  15  13     7262.00     8481.82   3542.31 o 
  -5  15  13       42.06      359.99   1130.48 o 
  -3  15  13    11022.62    12679.04   2679.27 o 
  -1  15  13      396.34     1504.71   1337.91 o 
   1  15  13     5476.06     9041.29   2908.28 o 
   3  15  13       65.04       77.38   1210.31 o 
 -10  16  13       71.43      262.36   1364.97 o 
  -8  16  13      326.20      -42.63   2067.16 o 
  -6  16  13       32.23     -125.59   1371.00 o 
  -4  16  13     1172.19     1404.36   1226.53 o 
  -2  16  13        2.97      760.20   1196.54 o 
   0  16  13      459.67    -1295.45   1295.45 o 
   2  16  13       54.42      142.52   1788.21 o 
  -5  17  13     1412.50     1435.59   2340.63 o 
  -3  17  13     1031.80     -755.98   1275.12 o 
 -20   0  14      217.75     -634.64   1734.61 o 
 -18   0  14      782.13     2273.02   1844.24 o 
 -16   0  14     5997.59     5462.08   2360.73 o 
 -14   0  14    11225.43    14266.70   3476.53 o 
 -12   0  14      193.63      222.92    858.78 o 
 -10   0  14     1463.28     2084.21   1337.50 o 
  -8   0  14    11809.69    10110.45   2799.25 o 
  -6   0  14    24523.24    23243.07   3435.12 o 
  -4   0  14     1127.93     1517.87    656.68 o 
  -2   0  14     7759.77     7046.65   1389.79 o 
   0   0  14     4923.85     4387.69   1901.50 o 
   2   0  14     8749.48     7769.21   2463.05 o 
   4   0  14      204.13     1654.22   1261.98 o 
   6   0  14      852.91     1153.57   1568.95 o 
   8   0  14     2783.76     2929.59   1844.24 o 
  10   0  14     2694.97     2703.02   2019.65 o 
  12   0  14      492.68    -1456.88   1456.88 o 
 -21   1  14     1140.10      383.99   1306.00 o 
 -19   1  14     2732.44     1777.08   1164.27 o 
 -17   1  14      302.08     -243.84    897.10 o 
 -15   1  14    24676.86    27988.13   2793.23 o 
 -13   1  14     5989.81     7800.22   1994.68 o 
 -11   1  14     3660.73     1692.00    935.61 o 
  -9   1  14     3009.04     2367.47    927.61 o 
  -7   1  14    54107.89    56524.17   3615.62 o 
  -5   1  14    11686.10    11767.38   1435.24 o 
  -3   1  14     8654.51     7804.78    971.48 o 
  -1   1  14       68.42      478.21    484.00 o 
   1   1  14    28067.62    26412.08   2581.80 o 
   3   1  14     8511.15     8798.90   3396.14 o 
   5   1  14      355.99       42.92    909.05 o 
   7   1  14     1415.64     1620.74   1052.05 o 
   9   1  14     7526.04     2788.53   4244.56 o 
  11   1  14      253.15    -1127.74   1127.74 o 
 -20   2  14      859.31      433.56   1285.40 o 
 -18   2  14      785.70     1232.88   1164.25 o 
 -16   2  14       79.05     -273.74    841.86 o 
 -14   2  14       46.85       39.02    774.32 o 
 -12   2  14     3418.51     2836.27    956.94 o 
 -10   2  14     6829.47     5025.61   1501.93 o 
  -8   2  14        0.22     -575.11    575.11 o 
  -6   2  14      266.59       99.61    452.96 o 
  -4   2  14     4562.35     5410.45   1097.95 o 
  -2   2  14     2150.25     2954.39    669.41 o 
   0   2  14       80.42      327.65    481.03 o 
   2   2  14      150.87     -100.50    563.70 o 
   4   2  14     1688.67     1527.45    774.25 o 
   6   2  14     1451.57     1088.17    770.00 o 
   8   2  14        3.86     -234.72    755.95 o 
  10   2  14      146.00     -990.17    990.17 o 
  12   2  14       91.59      575.23   2445.39 o 
 -19   3  14    22126.78    27272.63   4254.92 o 
 -17   3  14     3235.18     2052.74   1218.60 o 
 -15   3  14    21248.35    26610.04   2740.34 o 
 -13   3  14       22.18      252.49    795.90 o 
 -11   3  14    76673.90    77861.88   4730.59 o 
  -9   3  14    15013.76    14608.77   2076.65 o 
  -7   3  14    56005.85    56524.12   2958.61 o 
  -5   3  14      454.36      962.12    580.23 o 
  -3   3  14    90440.09    91349.26   4330.15 o 
  -1   3  14     6879.55     7784.10   1272.11 o 
   1   3  14     9616.02     9081.94   1228.98 o 
   3   3  14     1900.71     1059.86    693.62 o 
   5   3  14    25843.62    29820.20   2750.46 o 
   7   3  14     5197.59     5712.27   1458.94 o 
   9   3  14     5508.60     2677.22   2199.93 o 
  11   3  14      710.49      301.38   1355.17 o 
 -20   4  14      539.50      -13.33   1211.29 o 
 -18   4  14     1895.12      -99.60   1030.48 o 
 -16   4  14        8.97      287.16    934.99 o 
 -14   4  14      440.72      291.95    791.38 o 
 -12   4  14     2977.79     2566.69   1134.53 o 
 -10   4  14     5449.07     5949.02   1215.70 o 
  -8   4  14     1977.33     3115.75    912.24 o 
  -6   4  14     5093.34     4539.04   1001.94 o 
  -4   4  14     3552.36     3609.89    897.53 o 
  -2   4  14     7809.18     5856.39   1213.84 o 
   0   4  14       28.26     -113.96    584.78 o 
   2   4  14      552.89      724.97    550.18 o 
   4   4  14     1971.21     2300.00    968.56 o 
   6   4  14     2443.02     2497.58    938.74 o 
   8   4  14      388.18      806.57    885.48 o 
  10   4  14      804.01      358.53    956.10 o 
 -19   5  14        1.08     -556.56   1126.50 o 
 -17   5  14      959.87      692.83    909.95 o 
 -15   5  14     2256.59     1533.84   1055.06 o 
 -13   5  14     1675.43     1463.24    963.63 o 
 -11   5  14        8.07      578.91    605.90 o 
  -9   5  14     2346.94     1957.90    794.60 o 
  -7   5  14       43.72      587.52    581.40 o 
  -5   5  14     1435.49      933.92    626.69 o 
  -3   5  14        1.95      340.84    479.83 o 
  -1   5  14     1291.96     1835.38    585.47 o 
   1   5  14     6810.69     6891.40   1145.83 o 
   3   5  14     4384.11     4214.99   1139.32 o 
   5   5  14      395.65      401.52    709.21 o 
   7   5  14       10.49     -674.78    674.78 o 
   9   5  14      294.09     -639.86    801.26 o 
  11   5  14      147.98     1710.89   1019.05 o 
 -20   6  14     1064.80     1521.44   1544.58 o 
 -18   6  14      796.21     -479.94   1282.69 o 
 -16   6  14     3500.47     4895.43   1402.19 o 
 -14   6  14     4519.53     3732.14   1683.31 o 
 -12   6  14     1101.35     1159.13    676.81 o 
  -8   6  14      248.15      369.41    557.78 o 
  -6   6  14     3622.97     3921.89    923.41 o 
  -4   6  14     3244.15     3603.49    802.76 o 
  -2   6  14     5537.60     5891.22   1037.32 o 
   0   6  14     5740.85     4916.92    964.13 o 
   2   6  14     7962.84     8066.93   1221.71 o 
   4   6  14     1234.80     2131.24    908.05 o 
   6   6  14     2793.97     1787.93   1171.65 o 
   8   6  14      927.69     1081.92    929.08 o 
  10   6  14     1422.64      738.44   1161.73 o 
 -19   7  14     9658.00     2821.02   3452.78 o 
 -17   7  14      349.30      414.00   1045.04 o 
 -15   7  14    25565.33    31854.23   3361.55 o 
 -13   7  14     2070.51      831.60    956.27 o 
 -11   7  14    27141.61    35333.24   2917.60 o 
  -9   7  14     2216.18     3035.10    904.10 o 
  -7   7  14    14605.97    16205.21   2136.89 o 
  -5   7  14       57.90     -524.65    524.65 o 
  -3   7  14    29120.76    30709.42   1918.45 o 
  -1   7  14      572.46      103.68    512.79 o 
   1   7  14    31395.34    32970.80   2071.85 o 
   3   7  14     3226.80     5253.05   1031.59 o 
   5   7  14    10827.07    13562.18   1953.73 o 
   7   7  14       10.03     -251.39    749.16 o 
   9   7  14     6275.44     6629.56   1430.15 o 
 -18   8  14       75.23      -63.36   1128.70 o 
 -16   8  14       52.00     -599.33   1054.29 o 
 -14   8  14      208.64     -832.08    873.84 o 
 -12   8  14      171.75      630.24    779.87 o 
 -10   8  14      106.06      484.69    812.56 o 
  -8   8  14      881.39      839.56    809.31 o 
  -6   8  14      783.36      722.22    632.85 o 
  -4   8  14      194.36      581.46    505.43 o 
  -2   8  14      793.14     1121.45    642.31 o 
   0   8  14       30.31      662.32    559.38 o 
   2   8  14      596.98      557.20    584.33 o 
   4   8  14       10.89      -35.66    635.13 o 
   6   8  14       93.27      356.28    785.40 o 
   8   8  14       43.03     -861.23   1078.70 o 
  10   8  14       50.87     -934.97    934.97 o 
 -17   9  14       32.34      861.47   1361.76 o 
 -15   9  14     9764.13     7049.84   6111.34 o 
 -13   9  14      839.12     1590.59   1176.77 o 
 -11   9  14    10749.78     7329.49   3307.21 o 
  -9   9  14      839.31        9.49    967.19 o 
  -7   9  14    29849.09    33153.95   3149.07 o 
  -5   9  14    10947.85    11398.18   1785.41 o 
  -3   9  14    11206.83     9726.26   1621.11 o 
  -1   9  14      665.76     1456.61    584.66 o 
   1   9  14    14955.64    13718.42   1638.37 o 
   3   9  14     2107.27     2395.81    827.70 o 
   5   9  14     6503.10     8603.90   1584.44 o 
   7   9  14     1012.02     1737.83    909.51 o 
   9   9  14     3088.43     2832.75   1273.52 o 
 -16  10  14      508.18    -1140.18   1162.35 o 
 -14  10  14     2708.64     4135.71   2653.08 o 
 -12  10  14      331.78      319.76    970.83 o 
 -10  10  14     2189.82     3665.36   1290.25 o 
  -8  10  14     2257.03     1360.86   1125.92 o 
  -6  10  14     6927.46     7239.60   1423.27 o 
  -4  10  14      179.01      498.89    767.30 o 
  -2  10  14     1769.40      835.41    788.01 o 
   0  10  14     2596.43     3331.06   1368.84 o 
   2  10  14     4381.66     4533.65   1259.59 o 
   4  10  14      630.72     1035.57    772.09 o 
   6  10  14     1566.20     1150.59    904.58 o 
   8  10  14      430.49     1663.52   1066.31 o 
 -15  11  14     2877.86     1395.35   1961.79 o 
 -13  11  14     2424.93     1463.50   1302.18 o 
 -11  11  14     1036.00     1911.91   1570.17 o 
  -9  11  14      322.43      294.23    745.44 o 
  -7  11  14     8325.21     9984.68   1747.26 o 
  -5  11  14      403.87      144.75    751.99 o 
  -3  11  14      968.33     1215.74    996.56 o 
  -1  11  14     2253.72     2607.86    989.63 o 
   1  11  14     7669.29     7826.00   1485.02 o 
   3  11  14       11.93      392.17    814.82 o 
   5  11  14      645.49      322.54    940.30 o 
   7  11  14     1540.01     2687.25   1473.75 o 
 -16  12  14      724.59     2253.53   1751.67 o 
 -14  12  14        2.01    -1089.67   1101.24 o 
 -12  12  14     3058.42     1113.21   1024.26 o 
 -10  12  14      688.76     3063.38    999.84 o 
  -8  12  14      506.48     1361.36    802.84 o 
  -6  12  14       50.07     1252.45    869.91 o 
  -4  12  14     2437.74     2107.42   1105.02 o 
  -2  12  14     2040.49      360.17   1285.80 o 
   0  12  14      263.13     -180.62    802.69 o 
   2  12  14      210.24      247.57    806.76 o 
   4  12  14      724.70      529.52   1289.30 o 
   6  12  14      550.80     -688.24   1914.90 o 
 -13  13  14       20.40     -129.08   1111.70 o 
 -11  13  14    20313.75    26076.91   3366.90 o 
  -9  13  14     1967.20     2286.20    938.31 o 
  -7  13  14    12231.77    12538.71   2166.45 o 
  -5  13  14       56.82      543.52    822.14 o 
  -3  13  14    26677.39    26169.15   2428.82 o 
  -1  13  14     3358.74     5491.96   1263.76 o 
   1  13  14     8135.99     8591.36   2160.31 o 
   3  13  14       43.19    -1191.59   1191.59 o 
   5  13  14     9665.30     2912.36   7381.24 o 
 -12  14  14       20.83      288.26    973.95 o 
 -10  14  14     1439.90     1005.42   1064.20 o 
  -8  14  14       67.70      478.38   1172.06 o 
  -6  14  14      211.32    -1011.64   1141.42 o 
  -4  14  14      616.68      682.87   1540.32 o 
  -2  14  14     1722.03     3603.24   1520.65 o 
   0  14  14       19.80      238.33   1171.35 o 
   2  14  14      269.66      760.35   1799.17 o 
   4  14  14      437.83     1909.74   1966.67 o 
 -11  15  14       33.60    -1713.90   1713.90 o 
  -9  15  14       63.62     -311.84   2162.17 o 
  -7  15  14     2360.59     2208.68   1393.31 o 
  -5  15  14     3292.61     2683.30   1417.50 o 
  -3  15  14      246.62     -707.61   1401.45 o 
  -1  15  14       11.60     -601.25   1168.04 o 
   1  15  14      979.16     -514.29   1111.54 o 
  -8  16  14     1878.16     5421.88   2636.03 o 
  -6  16  14     2221.22     2064.09   1478.23 o 
  -4  16  14      241.39     1534.16   1304.22 o 
  -2  16  14      443.58     2210.15   1476.40 o 
 -19   1  15     1154.29      432.05   1075.65 o 
 -17   1  15      527.39      685.11    894.00 o 
 -15   1  15     2968.11     3340.16   1588.44 o 
 -13   1  15      747.49      706.22    807.73 o 
 -11   1  15     4897.80     6681.92   1677.85 o 
  -9   1  15      499.71     -641.27    641.27 o 
  -7   1  15     4592.22     4701.14   1455.30 o 
  -5   1  15      977.25     -114.21    446.11 o 
  -3   1  15     2447.39     1980.03    551.75 o 
  -1   1  15      479.49      449.72    507.42 o 
   1   1  15     3876.66     3930.86   1268.75 o 
   3   1  15     1157.58     1112.17    992.16 o 
   5   1  15     1009.21      168.12    918.88 o 
   7   1  15       78.08     -798.05    923.83 o 
   9   1  15      358.69     -326.76    944.62 o 
  11   1  15       50.41      447.36   1176.93 o 
 -20   2  15      915.41     -900.21   1197.58 o 
 -18   2  15     9080.92     3529.43   6437.19 o 
 -16   2  15     7321.54     7248.53   1840.14 o 
 -14   2  15    38466.83    36547.52   3184.93 o 
 -12   2  15     9448.46     8369.17   1860.56 o 
 -10   2  15    61006.41    62831.57   4005.76 o 
  -8   2  15    10002.63    12848.96   2229.91 o 
  -6   2  15    62851.47    61218.20   3099.40 o 
  -4   2  15     4907.88     3381.16    914.91 o 
  -2   2  15    28574.12    28019.62   2024.34 o 
   0   2  15    32453.16    35060.70   3711.63 o 
   2   2  15    60315.99    59222.97   9988.64 o 
   4   2  15     5206.02     4871.58   1477.03 o 
   6   2  15    11792.66    14314.86   2810.22 o 
   8   2  15     3858.62     2542.63   4555.18 o 
  10   2  15     4090.46     2562.17   3203.06 o 
 -19   3  15       33.60      890.85   1167.30 o 
 -17   3  15        0.26     -433.68    906.10 o 
 -15   3  15      335.98      267.66   1464.80 o 
 -13   3  15       85.98        5.10    944.05 o 
 -11   3  15      316.21      569.14    837.55 o 
  -9   3  15       55.07      112.55    478.27 o 
  -7   3  15     1276.56     1159.72    659.85 o 
  -5   3  15      260.39      286.63    542.63 o 
  -3   3  15      264.87       94.17    525.01 o 
  -1   3  15     1051.84      631.39    553.84 o 
   1   3  15     3295.14     4008.93   1256.20 o 
   3   3  15      104.79      587.06    816.00 o 
   5   3  15       87.70      767.17    764.20 o 
   7   3  15       77.81      -31.05   1253.69 o 
   9   3  15      382.03     -605.71    876.52 o 
 -20   4  15     2396.24     -119.22   2227.95 o 
 -18   4  15     6456.36     1833.70   3207.94 o 
 -16   4  15     1042.64      974.95    976.07 o 
 -14   4  15     3261.33     2222.40   1406.94 o 
 -12   4  15    15255.13    17552.14   2432.21 o 
 -10   4  15    11360.90    14733.23   1853.12 o 
  -8   4  15    10277.06     7917.43   1362.60 o 
  -6   4  15     4868.06     6808.25   1300.53 o 
  -4   4  15    14772.59    14476.27   1602.65 o 
  -2   4  15    38769.35    40401.91   3430.24 o 
   0   4  15     3199.68     2036.35    747.75 o 
   2   4  15     2161.17     3091.00   1053.66 o 
   4   4  15     2910.00     1416.09   1275.22 o 
   6   4  15     7495.70     8136.97   1651.81 o 
   8   4  15      186.43     -906.96    906.96 o 
  10   4  15       39.91      856.91   1084.85 o 
 -19   5  15     2087.40     1059.42   1403.64 o 
 -17   5  15      903.40     1329.51   1667.62 o 
 -15   5  15     2729.47     2412.00   1281.08 o 
 -13   5  15      638.62     -574.14    619.97 o 
 -11   5  15     6160.02     6527.44   1396.32 o 
  -9   5  15     1857.67     1353.84    747.52 o 
  -7   5  15     3175.08     2652.77    956.74 o 
  -5   5  15       89.13     -226.06    561.14 o 
  -3   5  15     7255.64     7390.66   1375.00 o 
  -1   5  15     2439.33     1731.56    673.59 o 
   1   5  15      563.31     1545.30    658.14 o 
   3   5  15        0.50     -389.90    683.77 o 
   5   5  15     1232.00     2051.31    930.39 o 
   7   5  15      503.99     1309.49    972.49 o 
   9   5  15       89.70     -886.78    886.78 o 
 -18   6  15     3466.35     2001.83   3505.16 o 
 -16   6  15       63.75     -240.25   1009.48 o 
 -14   6  15      876.89     1064.81    803.78 o 
 -12   6  15     4779.08     4098.11   1189.94 o 
 -10   6  15    20441.46    21150.82   2004.71 o 
  -8   6  15      636.84      887.63    650.70 o 
  -6   6  15      579.81     1649.51    714.08 o 
  -4   6  15    11809.01    11297.87   1651.76 o 
  -2   6  15     8931.90     9042.36   1340.08 o 
   0   6  15      536.85     1140.97    619.03 o 
   2   6  15      249.16      -35.00    638.48 o 
   4   6  15     8031.73     7423.60   1439.95 o 
   6   6  15     4662.04     4881.08   1692.53 o 
   8   6  15      219.73     -832.53    832.53 o 
 -19   7  15       30.92      -21.13   1206.98 o 
 -17   7  15       75.29     -320.95   1118.55 o 
 -15   7  15      506.63     -655.64    947.07 o 
 -13   7  15      583.99     2417.08   1080.09 o 
 -11   7  15      199.12     -105.70    658.28 o 
  -9   7  15        7.30      165.21    655.17 o 
  -7   7  15     2214.59     3193.14    942.36 o 
  -5   7  15     2744.70     4131.32   1009.97 o 
  -3   7  15       18.29      288.62    515.65 o 
  -1   7  15      323.52       24.99    554.89 o 
   1   7  15     1213.45     1972.52    726.82 o 
   3   7  15     1249.23     2313.25    997.78 o 
   5   7  15        0.58      607.10    823.69 o 
   7   7  15       14.23      -51.78    858.79 o 
   9   7  15      505.77      110.37   1032.63 o 
 -18   8  15     4563.85     4936.29   2955.18 o 
 -16   8  15     6412.32     5835.97   4553.97 o 
 -14   8  15    27948.10    25079.38  10781.03 o 
 -12   8  15      789.90     1875.54   1024.73 o 
 -10   8  15    13116.33    12845.76   2493.01 o 
  -8   8  15    30528.34    29051.41   3042.70 o 
  -6   8  15    71390.02    78542.05   3667.14 o 
  -4   8  15     3578.90     2474.74    772.93 o 
  -2   8  15    27250.45    25572.13   2081.59 o 
   0   8  15    10575.85    12734.92   1577.89 o 
   2   8  15    28030.26    28606.18   2302.74 o 
   4   8  15      364.41      760.12    845.99 o 
   6   8  15     1568.07      743.98    915.52 o 
   8   8  15     5310.16     5867.68   1702.60 o 
 -17   9  15        5.25      774.62   1289.39 o 
 -15   9  15     1565.45     1012.32   1125.71 o 
 -13   9  15      183.72     -986.07    986.07 o 
 -11   9  15      891.57     1570.53   1083.52 o 
  -9   9  15       19.18      291.26    804.82 o 
  -7   9  15     4191.84     3376.60   1193.55 o 
  -5   9  15      452.49     -619.80    755.37 o 
  -3   9  15     1147.41     1585.64    882.44 o 
  -1   9  15      270.59      217.26    617.35 o 
   1   9  15     2258.35     1645.37    786.14 o 
   3   9  15       61.88     -399.32    708.21 o 
   5   9  15       38.46     -241.59    811.95 o 
   7   9  15      237.14      724.03   1015.52 o 
 -16  10  15       23.04       22.37   1259.39 o 
 -14  10  15       67.03     -132.30    959.67 o 
 -12  10  15     5473.27     4394.01   1604.46 o 
 -10  10  15     4273.37     3238.49   1331.20 o 
  -8  10  15       43.80      333.92    972.67 o 
  -6  10  15      400.33       71.05    663.05 o 
  -4  10  15     1371.57     1883.62    839.11 o 
  -2  10  15     2849.15     2104.19   1027.90 o 
   0  10  15     1726.63     1598.32    904.73 o 
   2  10  15       28.88      977.08    847.19 o 
   4  10  15      184.93     1093.55    989.21 o 
   6  10  15     2565.83     2447.23   1205.81 o 
 -15  11  15      927.31     1001.36   1306.44 o 
 -13  11  15       82.49     1738.62   1299.40 o 
 -11  11  15     2058.53     1902.71   1070.97 o 
  -9  11  15      854.76     1902.15    996.30 o 
  -7  11  15      913.97      485.89    827.00 o 
  -5  11  15      258.62     1074.07    852.62 o 
  -3  11  15     1902.86     1822.51    939.02 o 
  -1  11  15     1139.25      894.42    889.25 o 
   1  11  15      275.97      417.06    845.68 o 
   3  11  15       71.61     -182.65    823.38 o 
   5  11  15      883.21     1357.28   1205.11 o 
 -14  12  15     3882.15     1713.21   3625.14 o 
 -12  12  15     3521.01     2676.91   2604.35 o 
 -10  12  15    10277.74    12195.89   2525.92 o 
  -8  12  15     1087.15     -643.42    944.09 o 
  -6  12  15     5358.85     8514.16   1588.21 o 
  -4  12  15     4706.48     4586.61   1188.75 o 
  -2  12  15     9334.01    12423.22   1870.81 o 
   0  12  15      484.19     -379.67   1065.11 o 
   2  12  15     1786.29     3528.16   1098.25 o 
   4  12  15     2403.89     3069.92   2534.31 o 
 -13  13  15      156.01     -725.17   1882.61 o 
 -11  13  15      225.08     -562.23   1180.09 o 
  -9  13  15      122.80     1003.89   1548.24 o 
  -7  13  15      143.60     1839.57    929.41 o 
  -5  13  15      600.60      -75.73   1045.43 o 
  -3  13  15      304.92     1104.54    857.82 o 
  -1  13  15      221.86    -1281.31   1629.42 o 
   1  13  15       18.77      112.97   1249.40 o 
   3  13  15      273.86    -1224.71   1224.71 o 
 -12  14  15     1225.10     1496.91   1613.16 o 
 -10  14  15     3948.81     5971.97   1759.30 o 
  -8  14  15     1028.10     2652.34   1107.57 o 
  -6  14  15     4832.73     8501.88   1722.08 o 
  -4  14  15      697.35     1778.51   1225.91 o 
  -2  14  15     3297.03     2571.02   1426.32 o 
   0  14  15     1092.00     2534.88   1405.00 o 
   2  14  15     2943.08     2692.71   1661.24 o 
  -9  15  15       74.58     1268.07   1452.01 o 
  -7  15  15      674.45     1592.27   1268.36 o 
  -5  15  15      103.53      805.98   1956.92 o 
  -3  15  15      404.31      686.50   1855.82 o 
  -1  15  15       10.80     -398.72   1045.46 o 
 -20   0  16      306.60     1237.62   1872.26 o 
 -16   0  16     9455.33     9216.35   2902.80 o 
 -14   0  16    37199.22    45274.11   5170.95 o 
 -12   0  16      841.87     -142.52   1244.93 o 
 -10   0  16    23966.49    24752.33   3833.44 o 
  -8   0  16    19592.71    20079.60   3419.28 o 
  -6   0  16    74984.37    72529.70   6203.92 o 
  -4   0  16     3451.10     4226.61   1172.21 o 
  -2   0  16    18627.76    24456.33   3727.47 o 
   0   0  16    15512.74    17570.26   3951.60 o 
   2   0  16    28611.43    28154.56   4253.70 o 
   4   0  16       51.62     -255.81   1169.40 o 
   6   0  16     5628.29     5962.73   2432.60 o 
   8   0  16     1144.69     -354.47   1860.08 o 
 -19   1  16        1.41      953.88   1345.15 o 
 -17   1  16      210.17      417.19   1163.92 o 
 -15   1  16     4397.50     5288.94   1683.41 o 
 -13   1  16     1957.06     1113.41   1024.01 o 
 -11   1  16     1392.25     1556.35    995.70 o 
  -9   1  16        1.11      522.78    715.33 o 
  -7   1  16    10860.31    11765.44   1573.96 o 
  -5   1  16     2106.01     1958.11    762.45 o 
  -3   1  16     2347.53     2151.40    755.68 o 
  -1   1  16        0.68     -316.32    638.10 o 
   1   1  16     4868.43     4311.53   1535.11 o 
   3   1  16     1567.21     1069.11    977.30 o 
   5   1  16      553.14     1206.37   1142.14 o 
   7   1  16       77.14     -519.32    986.08 o 
   9   1  16     1400.45     1857.13   1371.78 o 
 -20   2  16     2462.39     1265.84   1376.99 o 
 -18   2  16     4778.80     1078.35   2021.48 o 
 -16   2  16      116.76     -232.78   1023.70 o 
 -14   2  16      215.12      992.72    858.04 o 
 -12   2  16     1491.73     1188.87    976.53 o 
 -10   2  16     8076.96     7230.39   1834.14 o 
  -8   2  16     1102.35      988.01    694.37 o 
  -6   2  16      576.03       12.94    560.69 o 
  -4   2  16     4704.50     5194.86    871.41 o 
  -2   2  16    12481.02    13816.78   1607.26 o 
   0   2  16      427.75      319.04    802.90 o 
   2   2  16        8.73     -118.14    780.36 o 
   4   2  16     2996.69     4840.05   1515.17 o 
   6   2  16     2652.89      310.42   1789.43 o 
   8   2  16      103.60    -1007.28   1007.28 o 
 -19   3  16     5822.73     2041.87   1949.61 o 
 -17   3  16     1627.45      587.06   1001.05 o 
 -15   3  16     1733.04     2235.56   1184.65 o 
 -13   3  16       33.60     -824.09   1048.81 o 
 -11   3  16     5632.74     7410.10   3912.01 o 
  -9   3  16     1647.35      512.85    659.22 o 
  -7   3  16     4939.45     5602.28   1212.45 o 
  -5   3  16      201.78       83.76    611.27 o 
  -3   3  16    16286.23    15567.33   1600.26 o 
  -1   3  16     3439.67     2952.04    993.54 o 
   1   3  16     3864.00     4764.99   1458.50 o 
   3   3  16       73.26     1396.80    862.32 o 
   5   3  16     5585.11     7778.57   2709.11 o 
   7   3  16      793.08      266.35   1372.22 o 
   9   3  16     1467.38     2600.07   2014.78 o 
 -18   4  16    12642.47     4296.21   7163.80 o 
 -16   4  16      551.15     -360.28    962.34 o 
 -14   4  16     6820.92     8079.55   1939.89 o 
 -12   4  16     6080.74     6979.30   1432.71 o 
 -10   4  16    12488.55    13506.60   1974.86 o 
  -8   4  16     3478.30     2754.37    886.70 o 
  -6   4  16     6953.35     5518.73   1226.65 o 
  -4   4  16    10282.46    10345.70   1569.78 o 
  -2   4  16    29406.32    28316.44   2507.98 o 
   0   4  16      695.47      803.30    841.10 o 
   2   4  16     2702.57     3660.67   1049.56 o 
   4   4  16     2448.51     1249.04    921.75 o 
   6   4  16     5633.85     7964.19   1677.15 o 
   8   4  16      296.88     -515.37   1898.09 o 
 -19   5  16       18.40     2346.11   2258.41 o 
 -17   5  16      363.28      350.20   1060.74 o 
 -15   5  16      729.16     1641.19    896.09 o 
 -13   5  16       81.29      608.69    763.96 o 
 -11   5  16      858.87      416.24    674.67 o 
  -9   5  16      386.34     1466.14    757.19 o 
  -7   5  16     1009.49      175.75    650.49 o 
  -5   5  16      213.93      -88.51    552.08 o 
  -3   5  16       83.90      275.81    637.56 o 
  -1   5  16     2897.71     1989.92    826.23 o 
   1   5  16     1307.66     -347.08    697.39 o 
   3   5  16        1.99     -709.98    709.98 o 
   5   5  16       22.19     -748.74    798.32 o 
   7   5  16        7.31     -831.95    831.95 o 
   9   5  16       53.79      374.38   1123.46 o 
 -18   6  16     7698.63     4133.86   5794.63 o 
 -16   6  16     3270.88     3844.02   1480.09 o 
 -14   6  16    16910.15    23485.99   3847.46 o 
 -12   6  16     2207.44     2552.21    939.05 o 
 -10   6  16    25491.08    29006.53   2355.99 o 
  -8   6  16     2643.93     3350.71    962.32 o 
  -6   6  16    32376.36    33385.77   2451.41 o 
  -4   6  16      971.32      992.90    729.53 o 
  -2   6  16     6104.80     5302.43   1026.43 o 
   0   6  16    10773.30    12368.44   1555.40 o 
   2   6  16    13442.93    12909.72   1999.44 o 
   4   6  16      827.62      373.42    847.60 o 
   6   6  16     7236.39     7057.48   1841.93 o 
   8   6  16      131.94    -1303.13   1303.13 o 
 -17   7  16      511.48     -881.07   1148.14 o 
 -15   7  16     2234.83     1667.43   1151.11 o 
 -13   7  16      476.36      684.38   1060.13 o 
 -11   7  16     5177.54     3783.79   1073.85 o 
  -9   7  16     1217.68     1972.20    824.01 o 
  -7   7  16     4747.70     6690.60   1272.47 o 
  -5   7  16     1087.97     1402.11    789.53 o 
  -3   7  16     2140.39     2462.48    789.63 o 
  -1   7  16        2.73      -57.27    566.69 o 
   1   7  16     4495.88     4562.91   1088.03 o 
   3   7  16      484.25      818.59    802.51 o 
   5   7  16     2102.17     1952.88   1057.55 o 
   7   7  16      315.96      282.03    983.94 o 
 -18   8  16      587.24    -1037.85   1735.22 o 
 -16   8  16       76.58    -1046.56   1046.56 o 
 -14   8  16      212.16      887.40   1022.34 o 
 -12   8  16      630.98      579.27    886.28 o 
 -10   8  16      606.42     1062.25    897.32 o 
  -8   8  16      783.56     1024.62    930.02 o 
  -6   8  16      245.71      659.01    674.29 o 
  -4   8  16       44.00     -484.16    484.16 o 
  -2   8  16      231.32       74.25    583.95 o 
   0   8  16      937.78      699.25    860.28 o 
   2   8  16       46.36      417.04    734.90 o 
   4   8  16     1656.96      931.24    876.88 o 
   6   8  16       41.05      131.24    968.17 o 
 -17   9  16       76.07       44.02   1316.29 o 
 -15   9  16     3696.25     1250.77   1319.28 o 
 -13   9  16      111.04     -301.57    873.30 o 
 -11   9  16     2259.20     2505.64   1195.20 o 
  -9   9  16        3.37     1145.18    898.93 o 
  -7   9  16     5283.14     5915.12   1651.10 o 
  -5   9  16      643.49     -280.26   1234.29 o 
  -3   9  16     4931.09     5303.01   1480.77 o 
  -1   9  16      479.67      754.71    829.04 o 
   1   9  16     3482.13     6652.28   1255.77 o 
   3   9  16      424.45     -352.92    800.76 o 
   5   9  16     1065.11      638.96   1078.46 o 
   7   9  16       26.91    -1139.85   1197.11 o 
 -16  10  16     2187.72     3041.48   1868.00 o 
 -14  10  16    14982.60    12864.58   6475.56 o 
 -12  10  16     1609.64     1123.94   1013.21 o 
 -10  10  16    11504.28    14706.09   2681.34 o 
  -8  10  16     6645.19     7350.58   1887.68 o 
  -6  10  16    19313.94    21118.32   4548.27 o 
  -4  10  16     2003.79     1768.08    883.09 o 
  -2  10  16    11735.19    14053.14   2018.04 o 
   0  10  16     3137.35     4059.18   1161.41 o 
   2  10  16    12496.99     3826.25   3754.86 o 
   4  10  16      472.76     -329.25   1432.52 o 
   6  10  16     1808.34     1667.04   1715.73 o 
 -15  11  16      297.97     -364.20   1357.81 o 
 -13  11  16     1356.24     -395.46   1052.71 o 
 -11  11  16        0.40      -59.10   1221.17 o 
  -9  11  16       15.52       29.75    897.76 o 
  -7  11  16     1544.28     2588.97   1307.66 o 
  -5  11  16     1545.33     1609.46    884.30 o 
  -3  11  16       87.09      358.37    760.02 o 
  -1  11  16      102.80      197.20    845.34 o 
   1  11  16      916.79     3145.13   1030.66 o 
   3  11  16      169.13      -13.92   1154.99 o 
   5  11  16       66.81      547.41   1350.93 o 
 -14  12  16      415.71     -280.29   1364.30 o 
 -12  12  16     1924.81      991.63   1204.73 o 
 -10  12  16     6985.17     7205.27   2072.07 o 
  -8  12  16      430.97      653.56    991.10 o 
  -6  12  16      833.48     -692.60    827.15 o 
  -4  12  16     1343.11     1516.56   1283.69 o 
  -2  12  16     6140.49     8368.99   1621.55 o 
   0  12  16      404.59     2072.16    947.77 o 
   2  12  16     1012.39      818.67   1030.00 o 
 -11  13  16     5276.25     4972.09   3201.85 o 
  -9  13  16     1739.09     2703.83   1441.06 o 
  -7  13  16     1087.73      467.55   1079.79 o 
  -5  13  16        0.70     -604.26   1467.46 o 
  -3  13  16     4317.82     4878.47   1297.22 o 
  -1  13  16      970.87     2153.83   1109.11 o 
   1  13  16      905.87     -872.79   1284.25 o 
 -10  14  16     6593.42     9095.24   4385.86 o 
  -8  14  16       66.97     -272.84   1233.35 o 
  -6  14  16      232.86      525.47    987.74 o 
  -4  14  16     3249.59     4797.15   1634.75 o 
  -2  14  16     4107.87     9419.03   3831.01 o 
   0  14  16      177.63     1988.09   1410.16 o 
  -7  15  16     1543.51     1320.45   1953.88 o 
  -5  15  16       19.56       56.03   1612.80 o 
 -19   1  17     6372.52     1782.05   4757.39 o 
 -17   1  17     1707.19     -772.16    955.35 o 
 -15   1  17    21793.98    23198.39   4833.53 o 
 -13   1  17     7311.80     7206.85   1856.88 o 
 -11   1  17    22644.98    25910.33   2930.08 o 
  -9   1  17     2499.60     2142.90   1157.65 o 
  -7   1  17    29576.24    28185.09   2285.05 o 
  -5   1  17     6280.91     4647.93    892.41 o 
  -3   1  17    16262.13    15378.88   2581.78 o 
  -1   1  17     3879.09     3157.21   1726.69 o 
   1   1  17    15519.79    20540.88   2582.55 o 
   3   1  17     3614.72     2311.30   1394.15 o 
   7   1  17      121.54     1443.32   1330.19 o 
 -18   2  17     1484.73     1545.21   1360.98 o 
 -16   2  17       65.98      863.52    997.00 o 
 -14   2  17     3248.85     4835.40   3137.89 o 
 -12   2  17       45.25      -50.22    804.59 o 
 -10   2  17     2711.22     2569.86   1813.18 o 
  -8   2  17      247.39     -969.68    969.68 o 
  -6   2  17     2811.73     3139.00    909.88 o 
  -4   2  17        9.24      762.56    642.79 o 
  -2   2  17     1071.66      794.10   1070.12 o 
   0   2  17      122.41     1239.57    925.10 o 
   2   2  17      857.74     1223.10   1105.38 o 
   4   2  17       13.72      469.44    901.79 o 
   6   2  17       45.35      527.98   1055.40 o 
   8   2  17      134.51    -1051.41   1186.76 o 
 -19   3  17      127.52      789.63   1342.81 o 
 -17   3  17        0.32       65.80   1156.99 o 
 -15   3  17     3341.62     4125.15   1547.79 o 
 -13   3  17     5255.93     5083.38   1547.51 o 
 -11   3  17      464.05      450.92    723.87 o 
  -9   3  17      382.39      472.73    768.63 o 
  -7   3  17     5044.94     5715.10   1238.98 o 
  -5   3  17     1074.45     1083.87    647.73 o 
  -3   3  17      376.15      771.52    627.84 o 
  -1   3  17     1709.41      881.19   1045.76 o 
   1   3  17     5721.18     6170.29   1633.63 o 
   3   3  17      562.21     2403.83    958.93 o 
   5   3  17        0.11      215.83    979.31 o 
   7   3  17      352.62     -714.38   1106.06 o 
 -18   4  17      553.72      271.84   1414.25 o 
 -16   4  17        0.87      692.19   1012.29 o 
 -14   4  17      753.33      508.46   1034.31 o 
 -12   4  17      274.54      588.85    862.38 o 
 -10   4  17     2008.02     2017.29    918.97 o 
  -8   4  17        5.61      471.00    678.59 o 
  -6   4  17      613.39      667.71    660.02 o 
  -4   4  17       76.06      577.12    655.79 o 
  -2   4  17     1913.30     2660.81    898.46 o 
   0   4  17      161.09     -165.69    855.97 o 
   2   4  17      486.97      820.75    963.64 o 
   4   4  17       40.07     -443.21   1181.58 o 
   6   4  17      661.34      687.97    989.10 o 
   8   4  17       77.83     -940.40   1232.81 o 
 -17   5  17     6671.99     3533.77   3471.80 o 
 -15   5  17     9633.85    12257.63   4102.04 o 
 -13   5  17     2074.66     1967.50    913.71 o 
 -11   5  17    53380.97    58914.12   4272.14 o 
  -9   5  17    26271.21    27874.86   2368.63 o 
  -7   5  17    20341.54    20515.27   1985.50 o 
  -5   5  17     2814.22     3308.96    910.40 o 
  -3   5  17    55581.38    61468.10   3302.47 o 
  -1   5  17    17718.54    12510.67   2416.76 o 
   1   5  17    11816.94    12253.67   2349.74 o 
   3   5  17      150.90     -420.41    789.82 o 
   5   5  17    14056.66    13258.09   2165.24 o 
   7   5  17      933.84      584.01   1131.17 o 
 -18   6  17      320.10    -1542.65   1552.50 o 
 -16   6  17       64.27     1268.22   1082.22 o 
 -14   6  17      165.24     -170.61    783.68 o 
 -12   6  17      410.21      396.39    770.82 o 
 -10   6  17     1189.73     1915.52    830.09 o 
  -8   6  17       12.49      271.22    677.59 o 
  -6   6  17      211.58      113.79    726.86 o 
  -4   6  17     1393.96     1077.46    782.32 o 
  -2   6  17     1351.37     1193.34    699.28 o 
   0   6  17      157.30       42.28    766.91 o 
   2   6  17        8.78      547.72    804.10 o 
   4   6  17      578.82     1836.87    938.41 o 
   6   6  17      205.57      950.75   1040.65 o 
 -17   7  17      624.08     -650.67   1260.85 o 
 -15   7  17     9116.23     9706.10   2206.22 o 
 -13   7  17     1183.84      517.00    953.72 o 
 -11   7  17     2098.91     1100.23   1259.86 o 
  -9   7  17     1366.37     1796.20    864.20 o 
  -7   7  17    11922.19    12464.83   1795.38 o 
  -5   7  17     7617.36     8297.65   2487.80 o 
  -3   7  17      901.48     1410.36    763.43 o 
  -1   7  17        0.93      398.44    594.10 o 
   1   7  17     4135.50     5615.44   1399.26 o 
   3   7  17     4846.89     3073.10   1238.38 o 
   5   7  17        5.93     -981.21    981.21 o 
   7   7  17      111.66      285.63   1304.28 o 
 -16   8  17       72.82      709.47   1112.48 o 
 -14   8  17     1840.09     2861.94   1298.19 o 
 -12   8  17        4.93    -1492.21   1492.21 o 
 -10   8  17     1120.63     2756.44   1253.26 o 
  -8   8  17      236.82     -437.26    827.10 o 
  -6   8  17     3176.64     5454.97   1656.04 o 
  -4   8  17      100.76      887.14    742.01 o 
  -2   8  17      760.46      526.52    756.26 o 
   0   8  17      162.63     -793.13    793.13 o 
   2   8  17     1572.76      687.01    992.64 o 
   4   8  17      146.21      -74.69   1477.12 o 
   6   8  17       34.84     -760.93   1042.03 o 
 -15   9  17     7603.89     7179.63   2351.59 o 
 -13   9  17     2682.00     3534.09   1463.43 o 
 -11   9  17     3345.99      714.36   1085.72 o 
  -9   9  17      106.21      402.60    958.01 o 
  -7   9  17    14139.70    16665.66   2842.56 o 
  -5   9  17     3705.60     3770.92   1343.38 o 
  -3   9  17     2485.91      730.94   1146.15 o 
  -1   9  17      365.65      743.18    869.37 o 
   1   9  17    10425.28    13406.10   2385.29 o 
   3   9  17     2441.14     3328.48   1521.29 o 
   5   9  17      424.37      173.64   1014.07 o 
 -14  10  17        1.48      408.90   1132.97 o 
 -12  10  17       26.50     -428.37    998.75 o 
 -10  10  17       96.39     -723.52    984.25 o 
  -8  10  17      716.72      956.39   1069.12 o 
  -6  10  17       12.03    -1234.57   1234.57 o 
  -4  10  17      159.71     -129.60    906.25 o 
  -2  10  17      237.24     -825.87    825.87 o 
   0  10  17      494.02      965.54    923.97 o 
   2  10  17       31.55    -1067.66   1067.66 o 
   4  10  17        3.25     1176.87   1350.80 o 
 -13  11  17      725.39      879.44   1033.16 o 
 -11  11  17     9437.69    10707.30   2385.77 o 
  -9  11  17     3929.19     3636.17   1420.46 o 
  -7  11  17     6157.12     6319.30   1652.86 o 
  -5  11  17     1482.26      840.47    945.94 o 
  -3  11  17    10577.53    13394.37   2389.98 o 
  -1  11  17     3281.04     2649.78   1832.57 o 
   1  11  17     3368.91     2986.16   1188.70 o 
   3  11  17       35.72      823.17   1271.69 o 
 -12  12  17      218.10    -1381.36   1381.36 o 
 -10  12  17      743.79      556.91   1288.17 o 
  -8  12  17       26.80      254.28   1074.73 o 
  -6  12  17      198.29      589.23    910.89 o 
  -4  12  17      327.21      698.25    998.65 o 
  -2  12  17      319.55      -87.86    944.46 o 
   0  12  17       67.16     1786.94   1021.27 o 
   2  12  17       34.13    -1114.53   1114.53 o 
 -11  13  17       15.37    -1083.81   1083.81 o 
  -9  13  17        6.77      393.45   1121.89 o 
  -7  13  17       41.40     -495.92   1066.29 o 
  -5  13  17      441.94     -857.41   1674.13 o 
  -3  13  17      146.24     -621.19    966.66 o 
  -1  13  17      441.45     -427.12   1056.41 o 
  -8  14  17        9.35      -25.11   1509.87 o 
  -6  14  17      619.65     1848.79    998.93 o 
  -4  14  17       15.19     2031.73   1411.28 o 
 -18   0  18      651.34     1309.49   1812.57 o 
 -16   0  18      786.82     2184.10   1931.95 o 
 -14   0  18     1018.77     -800.31   1348.47 o 
 -12   0  18     1575.94     2359.51   1667.62 o 
 -10   0  18     2716.08     2090.31   1661.52 o 
  -8   0  18     4281.37     4994.32   2221.86 o 
  -6   0  18    21611.36    23487.29   2486.45 o 
  -4   0  18      860.66      803.96   1298.52 o 
  -2   0  18     2790.84     3966.22   1984.33 o 
   0   0  18     1477.76     -635.86   1307.05 o 
   2   0  18     5903.82     3995.46   2340.02 o 
   4   0  18       56.04      555.47   1807.70 o 
   6   0  18     1383.97      719.91   2281.55 o 
 -19   1  18      884.59     1334.53   1611.52 o 
 -17   1  18      131.06     -180.06   1030.94 o 
 -15   1  18     4013.33     2865.27   1420.98 o 
 -13   1  18      622.75      942.70   1282.25 o 
 -11   1  18     2517.36     1984.33   1214.81 o 
  -9   1  18      105.62     -633.69    633.69 o 
  -7   1  18    17564.44    21145.33   2002.64 o 
  -5   1  18    13114.67    14607.18   1811.39 o 
  -3   1  18       40.85      107.12    917.70 o 
  -1   1  18       37.67      264.63    840.64 o 
   1   1  18     4554.42     4035.13   2810.22 o 
   3   1  18     1811.20      904.87   2035.49 o 
   5   1  18       11.50      379.14   1359.98 o 
   7   1  18      593.60     1378.58   1576.42 o 
 -18   2  18     1385.12      924.70   1541.64 o 
 -16   2  18        3.35      221.39   1051.32 o 
 -14   2  18     1554.72     1269.93   1080.22 o 
 -12   2  18       90.96      259.20    983.66 o 
 -10   2  18     4689.03     4648.15   1227.76 o 
  -8   2  18      279.71      127.45    639.12 o 
  -6   2  18       87.78      115.17    639.28 o 
  -4   2  18     4191.82     3552.54   1277.19 o 
  -2   2  18     4763.06     5675.46   1698.63 o 
   0   2  18        2.50      536.26   1350.90 o 
   2   2  18      542.57      999.66   1139.61 o 
   4   2  18      174.57     -854.27    885.98 o 
   6   2  18     1613.42      643.67   1280.06 o 
 -17   3  18     4546.76     2877.41   5129.53 o 
 -15   3  18     7979.25     2337.07   3396.75 o 
 -13   3  18     2449.71     2752.56   1305.55 o 
 -11   3  18    23790.12    30622.07   2734.97 o 
  -9   3  18    16076.83    18665.38   2122.67 o 
  -7   3  18    11304.83    12822.71   1908.16 o 
  -5   3  18     1643.75     1712.32    865.06 o 
  -3   3  18    29919.74    26218.76   2896.57 o 
  -1   3  18     7662.96     6216.56   1788.82 o 
   1   3  18     5456.61     5339.40   1569.44 o 
   3   3  18     1599.27     1178.59   1109.56 o 
   5   3  18     6915.10     5177.23   2919.85 o 
   7   3  18     6649.49     4639.26   5549.79 o 
 -18   4  18     2152.33     1859.23   1513.93 o 
 -16   4  18        1.75       57.95   1175.45 o 
 -14   4  18     1461.49     1552.87   1122.68 o 
 -12   4  18     1716.36      771.93    870.40 o 
 -10   4  18     9110.47    11822.94   1857.61 o 
  -8   4  18       14.19      595.30    742.63 o 
  -6   4  18     3501.48     3278.78    982.75 o 
  -4   4  18      973.37      607.79    722.40 o 
  -2   4  18     5034.53     6069.03   1680.74 o 
   0   4  18        0.85     -521.11    869.24 o 
   2   4  18     1281.21     2055.29   1448.96 o 
   4   4  18      334.18     1826.36   1065.02 o 
   6   4  18     2382.75      136.82   1688.32 o 
 -17   5  18      111.01      234.52   1012.29 o 
 -15   5  18      590.03      710.50    929.79 o 
 -13   5  18     1360.23     1244.35    995.96 o 
 -11   5  18     1380.90     2553.86   1023.27 o 
  -9   5  18       59.94      514.90    731.94 o 
  -7   5  18      577.98     1163.20   1262.47 o 
  -5   5  18     1113.62     1580.62    805.90 o 
  -3   5  18      125.34      571.14    635.25 o 
  -1   5  18      111.59       62.21    872.53 o 
   1   5  18      554.24      977.16   1027.82 o 
   3   5  18      791.76      594.36   1113.27 o 
   5   5  18       83.98    -1106.17   1106.17 o 
 -16   6  18     1091.39     2524.60   1419.21 o 
 -14   6  18     4757.59     8157.84   2052.79 o 
 -12   6  18       16.21      148.23    834.22 o 
 -10   6  18     2228.95     3066.39    979.73 o 
  -8   6  18      975.87     2207.11    908.73 o 
  -6   6  18     6991.19     7123.54   1768.61 o 
  -4   6  18      609.90     1241.00    843.42 o 
  -2   6  18     5991.05     6283.75   1264.35 o 
   0   6  18      748.88      763.04    948.21 o 
   2   6  18     4381.76     2541.06   2490.71 o 
   4   6  18      149.63      179.77    959.42 o 
   6   6  18     1983.09     3013.58   1283.86 o 
 -17   7  18     1903.93     1831.55   1259.18 o 
 -15   7  18     9591.88    11491.86   2414.01 o 
 -13   7  18     3929.07     5391.35   1708.49 o 
 -11   7  18     9078.98    12846.23   2868.08 o 
  -9   7  18     1618.36     1958.16    932.91 o 
  -7   7  18    12011.09    15471.41   2137.86 o 
  -5   7  18     3305.98     5030.85   1280.81 o 
  -3   7  18     6582.70     6362.21   1333.19 o 
  -1   7  18     2236.95     1351.16   1024.55 o 
   1   7  18     4781.70     4065.74   1718.18 o 
   3   7  18      779.69     -829.26    887.32 o 
   5   7  18     5283.23     4296.17   2156.56 o 
 -16   8  18      291.33      563.89   1064.56 o 
 -14   8  18       53.82     1299.04   1095.67 o 
 -12   8  18       76.00      462.31    979.08 o 
 -10   8  18      142.15     -559.90    912.76 o 
  -8   8  18      109.75     -994.85   1182.80 o 
  -6   8  18      370.16      643.72   1167.57 o 
  -4   8  18      615.14     -740.51    740.51 o 
  -2   8  18      144.76       97.84    769.96 o 
   0   8  18      121.94      128.47    903.51 o 
   2   8  18        0.31      323.29    973.74 o 
   4   8  18      538.98     2117.44   1097.10 o 
 -15   9  18     4662.80     5153.21   5290.32 o 
 -13   9  18     3144.55     3780.17   1502.13 o 
 -11   9  18     3206.91     3008.09   1368.41 o 
  -9   9  18     1967.24     2880.11   1247.29 o 
  -7   9  18     5599.57     5467.20   1832.81 o 
  -5   9  18     1275.83     1886.35   1144.10 o 
  -3   9  18     4802.18     3805.56   2029.87 o 
  -1   9  18      700.30     1862.39   1016.73 o 
   1   9  18     3135.99     2469.98   2657.95 o 
   3   9  18     3770.19     3324.97   1331.77 o 
 -14  10  18     4931.70    10091.98   2351.94 o 
 -12  10  18       38.80     2112.97   1328.34 o 
 -10  10  18     2074.58     2049.75   1222.67 o 
  -8  10  18      474.29     -646.74   2324.79 o 
  -6  10  18     2443.51     3340.33   1409.84 o 
  -4  10  18      732.44      352.00    879.26 o 
  -2  10  18     1736.68     2215.75   1153.28 o 
   0  10  18     1048.44      -86.46   1615.84 o 
   2  10  18     3004.24     2994.86   3302.34 o 
 -13  11  18     1734.52     1109.06   1272.52 o 
 -11  11  18       36.52     -947.27   1468.45 o 
  -9  11  18        8.37     -372.67   1110.16 o 
  -7  11  18      983.02     2405.57   1186.08 o 
  -5  11  18       33.93     -982.16    982.16 o 
  -3  11  18      217.01     -939.18    939.18 o 
  -1  11  18     1062.74     1360.78    988.87 o 
   1  11  18     3647.92     4392.37   1730.45 o 
 -10  12  18     2687.32     2060.90   1420.67 o 
  -8  12  18      269.84     -213.79   2109.19 o 
  -6  12  18     1408.55     1020.45   1811.35 o 
  -4  12  18      650.38     -244.76   1615.00 o 
  -2  12  18     2478.22     3677.74   1288.20 o 
   0  12  18       67.59     1062.38   1184.96 o 
  -7  13  18     4321.18     2400.82   1995.90 o 
  -5  13  18      980.02    -1017.97   1017.97 o 
  -3  13  18     8823.46    12059.58   2895.49 o 
 -17   1  19      455.40      -74.12   1610.36 o 
 -15   1  19      421.54      242.04   1061.47 o 
 -13   1  19      560.92      689.16   1289.98 o 
 -11   1  19      583.02     1597.37   1227.36 o 
  -9   1  19      366.59      137.98    702.34 o 
  -7   1  19      566.58       94.47    708.63 o 
  -5   1  19      354.84     -124.91    947.02 o 
  -3   1  19      255.99     -686.00    936.74 o 
  -1   1  19      208.34      639.02   1001.71 o 
   1   1  19      211.20      297.43   1047.77 o 
   3   1  19      158.79     1511.03   1259.65 o 
   5   1  19       40.90     -793.02   1448.26 o 
 -18   2  19     8683.89     3855.27   4918.19 o 
 -16   2  19     1631.05      860.46   1735.83 o 
 -14   2  19    36800.54    41361.49   5371.94 o 
 -12   2  19      195.74      742.25   1005.91 o 
 -10   2  19    22646.80    24968.86   2316.06 o 
  -8   2  19     1202.76     1342.26    918.58 o 
  -6   2  19    22486.60    24450.04   2212.40 o 
  -4   2  19     1446.76       55.44    884.38 o 
  -2   2  19    14227.10    12529.45   2500.31 o 
   0   2  19     3720.87     4792.10   1607.99 o 
   4   2  19      983.79     3224.25   1420.19 o 
   6   2  19     2366.95     1707.62   2129.29 o 
 -17   3  19        2.32     1041.36   1250.00 o 
 -15   3  19       75.31      -99.41   1102.32 o 
 -13   3  19        2.66     -324.70    802.55 o 
 -11   3  19       66.00     -419.87    763.48 o 
  -9   3  19        0.06      585.82   1238.07 o 
  -7   3  19      305.29      -48.27    727.00 o 
  -5   3  19       69.11     -115.53    683.49 o 
  -3   3  19      117.97      620.18   1088.40 o 
  -1   3  19        8.58    -1001.30   1001.30 o 
   1   3  19      275.23     -618.28   1178.54 o 
   3   3  19       16.00     -950.33   1013.48 o 
   5   3  19        2.18     -244.45   1108.12 o 
 -16   4  19       78.13     -378.27    946.39 o 
 -14   4  19     2970.23     2385.57   2090.08 o 
 -12   4  19     5629.14     4711.48   2304.44 o 
 -10   4  19    16177.10    18619.80   2287.82 o 
  -8   4  19      106.45     -751.23    751.23 o 
  -6   4  19     5378.19     5763.79   1313.24 o 
  -4   4  19      402.65      909.80   2491.68 o 
  -2   4  19    11395.04    12102.63   2446.37 o 
   0   4  19     1287.10     1446.62   1133.09 o 
   2   4  19     1994.93     1868.63   2706.07 o 
   4   4  19      282.83       93.97   1143.12 o 
 -17   5  19      549.82     1716.49   1415.07 o 
 -15   5  19      336.18      321.63    987.21 o 
 -13   5  19      507.06     -860.49    860.49 o 
 -11   5  19      590.86       49.86    783.67 o 
  -9   5  19      729.29      293.25   1116.80 o 
  -7   5  19      247.43      958.39    805.49 o 
  -5   5  19      239.46     -266.81    715.84 o 
  -3   5  19      627.41      157.84    981.48 o 
  -1   5  19      704.71      441.08   1046.66 o 
   1   5  19       19.69      153.28    993.61 o 
   3   5  19        5.90     -479.90   1020.08 o 
   5   5  19      194.39     -541.42   1225.35 o 
 -16   6  19      286.08      483.94   1010.35 o 
 -14   6  19      907.74     1797.14   1195.78 o 
 -12   6  19     1519.30     2202.61   1272.55 o 
 -10   6  19     8520.87     8426.58   1635.60 o 
  -8   6  19      149.30      302.57    858.96 o 
  -6   6  19      820.93     1369.87    850.30 o 
  -4   6  19     5154.43     5923.65   1298.73 o 
  -2   6  19    10344.54    17332.29   3500.90 o 
   0   6  19       98.10      388.99   1001.20 o 
   2   6  19      341.36      216.83   1398.41 o 
   4   6  19     1213.59      837.58   1603.66 o 
 -15   7  19      108.77     -628.85   1705.38 o 
 -13   7  19      183.02      350.73   1097.89 o 
 -11   7  19        0.94     1034.26   1074.35 o 
  -9   7  19       64.30     -915.52    915.52 o 
  -7   7  19        2.97     -561.22    800.74 o 
  -5   7  19      450.94      957.02    896.95 o 
  -3   7  19      123.82     -340.69    734.87 o 
  -1   7  19       35.98     1145.74   1026.68 o 
   1   7  19       63.16      958.86   1142.59 o 
   3   7  19      305.49     -760.91   1052.66 o 
 -14   8  19    12711.24    15303.93   2819.16 o 
 -12   8  19        7.28     1262.42   1127.44 o 
 -10   8  19     6987.25     8377.78   1946.02 o 
  -8   8  19     4073.43     3600.07   1617.06 o 
  -6   8  19    30260.65    35150.05   3512.10 o 
  -4   8  19      728.99      417.49   1014.77 o 
  -2   8  19     6492.37     2961.95   1381.66 o 
   0   8  19     2062.57     3578.62   1440.98 o 
   2   8  19    11663.76     8777.27   4407.63 o 
 -13   9  19      157.88     1867.88   1240.63 o 
 -11   9  19      177.29     2324.57   1545.80 o 
  -9   9  19        0.04     -223.98   2030.01 o 
  -7   9  19      673.26      -59.65   1121.56 o 
  -5   9  19       43.58      809.89   1036.26 o 
  -3   9  19      214.71      325.90   1355.17 o 
  -1   9  19       31.06       14.99   1163.70 o 
   1   9  19      229.59     -627.78   1185.43 o 
 -12  10  19     1037.57     2352.78   1479.41 o 
 -10  10  19     2733.55      709.26   2026.96 o 
  -8  10  19     1855.82      932.86   1316.42 o 
  -6  10  19      578.26       16.55   1115.39 o 
  -4  10  19       81.43      241.34   1041.71 o 
  -2  10  19     1767.96      552.39   1073.96 o 
   0  10  19     1202.76     3011.46   1372.74 o 
 -11  11  19      380.82     -373.35   1226.51 o 
  -9  11  19      658.05      242.20   1167.42 o 
  -7  11  19       79.76    -1017.94   1017.94 o 
  -5  11  19      342.53    -1350.90   1350.90 o 
  -3  11  19      151.02      862.45    998.38 o 
  -1  11  19      339.83     1874.70   1581.13 o 
  -8  12  19       54.49      -88.15   1187.06 o 
  -6  12  19     2665.12     5330.71   1535.57 o 
  -4  12  19     1675.57     2729.27   1382.30 o 
 -16   0  20     1722.37    -1091.44   1953.88 o 
 -12   0  20      411.69      254.59   1633.51 o 
 -10   0  20     8536.10    13817.21   3888.26 o 
  -8   0  20     2535.61      206.21   1116.31 o 
  -6   0  20    31447.35    29003.59   4548.48 o 
  -4   0  20      473.97       31.67   1220.56 o 
  -2   0  20     8170.34     8400.20   2958.83 o 
   0   0  20      395.95     -107.20   1476.37 o 
   4   0  20     3145.15     2242.57   2371.69 o 
 -17   1  20      143.83     -935.56   1325.85 o 
 -15   1  20     2923.56     1846.36   2494.72 o 
 -13   1  20     4242.04     1810.31   1294.82 o 
 -11   1  20      147.41      340.65    914.27 o 
  -9   1  20       39.17     -451.82    753.72 o 
  -7   1  20     7182.89     8637.35   2164.33 o 
  -5   1  20     4259.71     4687.39   1670.18 o 
  -3   1  20      504.60     1310.95   1203.99 o 
  -1   1  20      298.31      188.44   1107.94 o 
   1   1  20     2044.66      869.53   1198.10 o 
   3   1  20     2439.21     1091.27   1504.91 o 
 -16   2  20      114.09     -171.91   1456.21 o 
 -14   2  20        1.79     -614.34   1276.13 o 
 -12   2  20     1327.74     1791.76    999.19 o 
 -10   2  20     4735.19     4705.97   1320.73 o 
  -8   2  20     1826.13     1899.60    955.43 o 
  -6   2  20        8.61     -285.48    961.71 o 
  -4   2  20      324.83      320.79   1117.02 o 
  -2   2  20     2458.72     1472.53   1191.00 o 
   0   2  20      555.68     -544.11    968.55 o 
   2   2  20       59.02     -652.22   1515.96 o 
   4   2  20      987.01     1014.02   1373.42 o 
 -17   3  20      562.35      235.12   1494.80 o 
 -15   3  20     1299.24     2479.78   1708.41 o 
 -13   3  20        3.85     -216.23   1044.67 o 
 -11   3  20     7218.95     3959.32   3034.43 o 
  -9   3  20     5611.94     5120.04   1350.23 o 
  -7   3  20     1152.89      581.75    881.76 o 
  -5   3  20     1285.80      577.13   1036.93 o 
  -3   3  20     5070.40     2813.55   2677.44 o 
  -1   3  20     2953.14     3890.50   1709.03 o 
   1   3  20     1612.19      751.31   1192.55 o 
   3   3  20      618.86      839.57   1249.75 o 
 -16   4  20        2.33        9.11   1010.90 o 
 -14   4  20     2927.25     4518.69   2197.14 o 
 -12   4  20     1936.07     1166.00   1363.45 o 
 -10   4  20    11920.78    16151.37   2793.01 o 
  -8   4  20      271.18      526.22    860.10 o 
  -6   4  20     2867.22     2758.38   1039.21 o 
  -4   4  20      330.30     -362.39   1013.85 o 
  -2   4  20     5307.42     7456.63   2064.72 o 
   0   4  20       30.61      256.80   1181.58 o 
   2   4  20     1546.75     1311.16   1404.88 o 
 -15   5  20      460.06     1337.03   1086.42 o 
 -13   5  20      353.51       25.15    991.89 o 
 -11   5  20        3.47     -295.39    802.54 o 
  -9   5  20      161.49     -791.10    791.10 o 
  -7   5  20     1437.47     1801.19    874.19 o 
  -5   5  20       51.85      671.32    961.57 o 
  -3   5  20      260.68      315.46    939.45 o 
  -1   5  20       17.57     -909.99    909.99 o 
   1   5  20        2.15    -1021.74   1021.74 o 
   3   5  20       74.77      497.83   1295.02 o 
 -14   6  20     8572.50    10324.90   2340.27 o 
 -12   6  20       92.99    -1034.37   1034.37 o 
 -10   6  20     7730.87    10053.39   1904.61 o 
  -8   6  20      248.25     1039.86   1025.76 o 
  -6   6  20    10083.01     9437.50   1668.61 o 
  -4   6  20      213.16      862.48   1361.87 o 
  -2   6  20     4741.27     4201.01   1566.51 o 
   0   6  20       26.13     1099.24    933.31 o 
   2   6  20     1984.33      717.93   1243.45 o 
 -13   7  20     1585.12     2713.97   1467.23 o 
 -11   7  20     1902.97     5919.96   1620.22 o 
  -9   7  20     1242.43      688.90   1812.57 o 
  -7   7  20     2116.76     3534.41   1047.40 o 
  -5   7  20      303.80     1746.52    929.61 o 
  -3   7  20     2861.10     5374.44   1556.40 o 
  -1   7  20      704.52     1212.98   1225.68 o 
   1   7  20     1092.76      691.52   1152.45 o 
 -14   8  20       56.49      655.34   1247.37 o 
 -12   8  20       31.01      362.89   1202.31 o 
 -10   8  20       41.07      338.45   1042.33 o 
  -8   8  20        1.87     -338.73   1050.83 o 
  -6   8  20      402.66      574.51   1344.20 o 
  -4   8  20      917.65    -1079.50   1079.50 o 
  -2   8  20       58.64     2503.25   1594.53 o 
   0   8  20      212.29      380.08   1081.30 o 
 -11   9  20     2152.94     3397.53   1469.54 o 
  -9   9  20      815.13     1647.97   1203.32 o 
  -7   9  20     4154.48     5191.40   1741.06 o 
  -5   9  20     3107.03     2848.53   1436.09 o 
  -3   9  20      660.20     1603.05   1677.36 o 
  -1   9  20      286.71      237.53   1447.13 o 
 -10  10  20     6112.75    11579.46   5247.08 o 
  -8  10  20      546.40      507.20   1225.16 o 
  -6  10  20     9960.45    19206.55   3168.60 o 
  -4  10  20      242.06     1941.77   1316.17 o 
  -2  10  20     2156.34     2902.80   1996.51 o 
 -15   1  21     4915.05     3261.76   3936.38 o 
 -13   1  21     6760.21     2572.55   3047.75 o 
 -11   1  21     5703.66     3589.02   1726.33 o 
  -9   1  21     2912.17     1466.49    974.10 o 
  -7   1  21     9638.10     4376.14   2995.37 o 
  -5   1  21     4931.70     1292.91   2327.84 o 
  -1   1  21     2560.78      -11.68   1375.14 o 
   1   1  21     4142.06      308.98   1538.01 o 
 -16   2  21        4.19      935.58   1639.36 o 
 -14   2  21      570.87     -474.05   1187.75 o 
 -12   2  21       34.73      463.56    940.14 o 
 -10   2  21      406.58      147.34    919.86 o 
  -8   2  21       11.27     -889.08   1259.54 o 
  -6   2  21      314.96     -699.08   1207.77 o 
  -4   2  21       51.84      801.55   1057.60 o 
  -2   2  21       36.87      521.19   1170.04 o 
   0   2  21        9.35      614.38   1459.80 o 
   2   2  21       95.43     1338.60   1757.35 o 
 -15   3  21      533.92      539.83   1122.65 o 
 -13   3  21     1237.66     1237.48   1078.33 o 
 -11   3  21        1.34      578.62    940.39 o 
  -9   3  21       80.70      667.03    825.38 o 
  -7   3  21     3307.66     1512.38   1649.34 o 
  -5   3  21     1686.82     1702.62   1062.99 o 
  -3   3  21      143.60      682.82   1138.56 o 
  -1   3  21       16.61     -944.78   1137.62 o 
   1   3  21     1252.40      -75.56   1331.75 o 
 -14   4  21      143.79     -935.05    935.05 o 
 -12   4  21        9.85      612.18    999.42 o 
 -10   4  21      185.47      390.87    951.52 o 
  -8   4  21       62.22      894.57    828.90 o 
  -6   4  21       58.89      553.51   1073.73 o 
  -4   4  21       14.73     -922.91    922.91 o 
  -2   4  21      235.30     -836.33   1226.65 o 
   0   4  21      220.55      613.47   1153.88 o 
 -13   5  21     2546.65     2004.85   1226.73 o 
 -11   5  21    12567.61    19193.44   2598.07 o 
  -9   5  21     9305.48    11724.11   1949.69 o 
  -7   5  21     4768.44     5714.66   1429.01 o 
  -5   5  21     2051.12     1643.21   1196.79 o 
  -3   5  21    11308.67    11255.44   2402.59 o 
  -1   5  21     6488.60     8409.25   2130.70 o 
   1   5  21      807.09     -856.79   1245.82 o 
 -14   6  21      144.42    -1332.63   1332.63 o 
 -12   6  21       37.10     2903.13   1292.42 o 
 -10   6  21      237.00     -582.87    861.34 o 
  -8   6  21        2.15     -547.48    842.08 o 
  -6   6  21       68.78      735.28   1358.82 o 
  -4   6  21       82.69      327.92   1105.15 o 
  -2   6  21      113.96      455.91   1467.84 o 
   0   6  21        0.01      383.94   1902.10 o 
 -13   7  21     2998.45     4100.91   1734.74 o 
 -11   7  21      184.32     -179.02   2790.73 o 
  -9   7  21      159.19      -12.91    996.07 o 
  -7   7  21     1571.10     2816.77   1268.94 o 
  -5   7  21     4251.60     8122.80   1943.18 o 
  -3   7  21      153.67     -567.86   1649.95 o 
  -1   7  21      239.34      650.26   1210.00 o 
 -10   8  21      203.05     -368.93   1070.94 o 
  -8   8  21        9.39     1831.77   1125.56 o 
  -6   8  21      359.78     1818.01   1241.95 o 
  -4   8  21       93.24      -80.40   1670.05 o 
  -2   8  21       77.32     1579.91   1665.18 o 
  -9   9  21      270.04     2147.30   1228.48 o 
  -7   9  21     7492.33     8408.68   2168.47 o 
  -5   9  21     5143.48     7647.88   1817.59 o 
 -14   0  22     6768.49      199.77   2293.73 o 
 -12   0  22      143.78      364.12   1305.40 o 
 -10   0  22     3248.87     1709.03   2117.10 o 
  -8   0  22       16.75     1147.48   1484.90 o 
  -6   0  22     7161.73     1674.92   2102.49 o 
  -4   0  22      879.56      605.41   1752.88 o 
  -2   0  22     2228.50     -157.14   2072.03 o 
   0   0  22       51.23      918.47   2525.18 o 
 -13   1  22     2533.11     2171.00   1273.83 o 
 -11   1  22      187.54      351.43   1059.69 o 
  -9   1  22      450.67      118.20   1111.29 o 
  -7   1  22     1500.72     -361.08   1022.22 o 
  -5   1  22     2839.16      454.27   1314.70 o 
  -3   1  22        3.48    -1406.33   1406.33 o 
  -1   1  22       17.85      840.11   1488.46 o 
 -14   2  22       55.61     -295.74   1074.40 o 
 -12   2  22      291.13     -742.36    986.19 o 
 -10   2  22     2524.99     2294.45   1053.59 o 
  -8   2  22       83.82    -1017.42   1017.42 o 
  -6   2  22      360.81     -279.16   1201.25 o 
  -4   2  22      212.50     -168.40   1441.31 o 
  -2   2  22      987.10      -51.91   2181.66 o 
   0   2  22      353.60      949.05   1660.24 o 
 -13   3  22     1990.19       62.67   1159.21 o 
 -11   3  22     5305.21     2923.02   2360.20 o 
  -9   3  22     7759.06     3833.91   6290.41 o 
  -7   3  22     1630.15     1051.31   1300.92 o 
  -5   3  22     2003.81     1088.09   1336.35 o 
  -3   3  22     3610.88      973.40   1808.92 o 
  -1   3  22     4031.00     1197.05   1581.26 o 
 -12   4  22      218.01     -944.60    944.60 o 
 -10   4  22     5472.73     2988.40   1376.93 o 
  -8   4  22      172.36     -148.93   1163.03 o 
  -6   4  22     2098.79     1336.30   2165.22 o 
  -4   4  22       31.96     1136.91   1187.44 o 
  -2   4  22     2460.51     4396.97   1889.92 o 
 -11   5  22      125.88     -304.55    912.20 o 
  -9   5  22       20.94      614.48    885.47 o 
  -7   5  22       44.30     -405.96    997.40 o 
  -5   5  22      405.66     -837.50   1902.10 o 
  -3   5  22      113.56      290.84   1173.57 o 
 -10   6  22     2453.18     5379.31   1583.62 o 
  -8   6  22       22.06      396.36    908.26 o 
  -6   6  22     2848.10     3507.80   2240.74 o 
  -4   6  22        9.51       65.26   1136.34 o 
  -9   7  22     2688.60     4194.38   1664.23 o 
  -7   7  22     1170.48    -1514.13   1514.13 o 
  -5   7  22     1222.57      445.83   1645.69 o 
 -11   1  23        4.10     -755.96   1315.83 o 
  -9   1  23      107.91     -567.60   1386.01 o 
  -7   1  23        0.10     1296.76   1528.80 o 
  -5   1  23       66.86     -468.99   1434.80 o 
  -3   1  23        3.17     -769.00   1481.55 o 
 -10   2  23     6471.36     2557.56   2621.41 o 
  -8   2  23      311.07     1588.70   1382.24 o 
  -6   2  23     9593.64     2628.21   7743.63 o 
  -4   2  23      114.11      350.54   1448.34 o 
 -11   3  23       35.24      350.21   1110.48 o 
  -9   3  23       23.47     1090.10   1370.60 o 
  -7   3  23       15.25      877.20   1408.62 o 
  -5   3  23        8.13      878.86   1496.73 o 
 -10   4  23     8426.23     2686.15   4561.88 o 
  -8   4  23     1067.83     1325.96   1462.70 o 
  -6   4  23     2185.15     2628.62   2060.46 o 
                                                 
